# Supplementary material for: N-(Pyrazin-2-yl)-4-toluidine
Source: Acta Crystallogr Sect E Struct Rep Online. 2008 Nov 26;64(Pt 12):o2440. doi: 10.1107/S160053680803729X (PMC2960145; doi:10.1107/S160053680803729X)
Supplement: Supplementary file 1 [file e-64-o2440-sup1.cif]

##############################################################################
###                                                                        ###
###        Electronic paper (Acta Crystallographica Section E)             ###
###                                                                        ###
##############################################################################
#                                                                            #
# This CIF contains the data in a paper accepted for publication in Acta     #
# Crystallographica Section E. It conforms to the requirements of Notes      #
# for Authors for Section E, and has been peer reviewed under the auspices   #
# of the IUCr Commission on Journals.                                        #
#                                                                            #
# Full details of the Crystallographic Information File format               #
# are given in the paper "The Crystallographic Information File (CIF):       #
# a New Standard Archive File for Crystallography" by S. R. Hall, F. H.      #
# Allen and I. D. Brown [Acta Cryst. (1991), A47, 655-685].                  #
#                                                                            #
# The current version of the core CIF dictionary is obtainable from          #
# ftp://ftp.iucr.org/pub/cif_core.dic. The current version number is 2.4.    #
#                                                                            #
# Software is freely available for graphical display of the structure(s) in  #
# this CIF.  For information consult the CIF home page http://www.iucr.org/  #
# cif/home.html                                                              #
#                                                                            #
# This file may be used for bona fide research purposes within the           #
# scientific community so long as proper attribution is given to the journal # 
# article from which it was obtained.                                        #
#                                                                            #
##############################################################################
                                             
data_global
_audit_creation_method     SHELXL-97
_journal_date_recd_electronic     2008-10-19
_journal_date_accepted     2008-11-11
_journal_name_full     'Acta Crystallographica, Section E'
_journal_year     2008
_journal_volume     64
_journal_issue     12
_journal_page_first     o2440
_journal_page_last     o2440
_journal_paper_category     QO
_journal_coeditor_code     SG2277
_publ_contact_author
;
     Dr. Seik Weng Ng
     Department of Chemistry
     University of Malaya
     50603 Kuala Lumpur
     Malaysia
;
_publ_contact_author_email     seikweng@um.edu.my
_publ_contact_author_fax     '03 7967 4193'
_publ_contact_author_phone     '03 7967 6778'
_publ_section_title
;
<i>N</i>-(Pyrazin-2-yl)-4-toluidine
;
loop_
    _publ_author_name
    _publ_author_address
    'Wan Saffiee, Wan Ainna Mardhiah'
;
Department of Chemistry
University of Malaya
50603 Kuala Lumpur
Malaysia
;
    'Idris, Azila'
;
Department of Chemistry
University of Malaya
50603 Kuala Lumpur
Malaysia
;
    'Aiyub, Zaharah'
;
Department of Chemistry
University of Malaya
50603 Kuala Lumpur
Malaysia
;
    'Abdullah, Zanariah'
;
Department of Chemistry
University of Malaya
50603 Kuala Lumpur
Malaysia
;
    'Ng, Seik Weng'
;
Department of Chemistry
University of Malaya
50603 Kuala Lumpur
Malaysia
;
data_I
_audit_creation_method     SHELXL-97
_chemical_name_systematic
;
<i>N</i>-(Pyrazin-2-yl)-4-toluidine
;
_chemical_name_common     ?
_chemical_formula_moiety     'C11 H11 N3'
_chemical_formula_sum     'C11 H11 N3'
_chemical_formula_iupac     'C11 H11 N3'
_chemical_formula_weight     185.23
_chemical_melting_point     ?
_symmetry_cell_setting     Monoclinic
_symmetry_space_group_name_H-M     'C 2/c'
_symmetry_space_group_name_Hall     '-C 2yc'
loop_
    _symmetry_equiv_pos_as_xyz
    'x, y, z'
    '-x, y, -z+1/2'
    'x+1/2, y+1/2, z'
    '-x+1/2, y+1/2, -z+1/2'
    '-x, -y, -z'
    'x, -y, z-1/2'
    '-x+1/2, -y+1/2, -z'
    'x+1/2, -y+1/2, z-1/2'
_cell_length_a     21.7179(7)
_cell_length_b     7.5323(3)
_cell_length_c     12.0073(5)
_cell_angle_alpha     90.00
_cell_angle_beta     105.790(3)
_cell_angle_gamma     90.00
_cell_volume     1890.10(10)
_cell_formula_units_Z     8
_cell_measurement_reflns_used     1368
_cell_measurement_theta_min     2.9
_cell_measurement_theta_max     27.2
_cell_measurement_temperature     100(2)
_exptl_crystal_description     Prism
_exptl_crystal_colour     Colorless
_exptl_crystal_size_max     0.30
_exptl_crystal_size_mid     0.20
_exptl_crystal_size_min     0.05
_exptl_crystal_density_diffrn     1.302
_exptl_crystal_density_meas     ?
_exptl_crystal_density_method     'not measured'
_exptl_crystal_F_000     784
_exptl_absorpt_coefficient_mu     0.081
_exptl_absorpt_correction_type     None
_exptl_absorpt_process_details     ?
_exptl_absorpt_correction_T_min     ?
_exptl_absorpt_correction_T_max     ?
_diffrn_ambient_temperature     100(2)
_diffrn_radiation_type     MoK\a
_diffrn_radiation_wavelength     0.71073
_diffrn_radiation_source     'fine-focus sealed tube'
_diffrn_radiation_monochromator     graphite
_diffrn_measurement_device_type     'Bruker SMART APEX'
_diffrn_measurement_method     \w
_diffrn_detector_area_resol_mean     ?
_diffrn_reflns_number     6057
_diffrn_reflns_av_R_equivalents     0.0407
_diffrn_reflns_av_sigmaI/netI     0.0519
_diffrn_reflns_theta_min     1.95
_diffrn_reflns_theta_max     27.49
_diffrn_reflns_theta_full     27.49
_diffrn_measured_fraction_theta_max     0.997
_diffrn_measured_fraction_theta_full     0.997
_diffrn_reflns_limit_h_min     -28
_diffrn_reflns_limit_h_max     28
_diffrn_reflns_limit_k_min     -9
_diffrn_reflns_limit_k_max     9
_diffrn_reflns_limit_l_min     -15
_diffrn_reflns_limit_l_max     15
_diffrn_standards_number     0
_diffrn_standards_interval_count     0
_diffrn_standards_interval_time     0
_diffrn_standards_decay_%     0
_reflns_number_total     2165
_reflns_number_gt     1437
_reflns_threshold_expression     I>2\s(I)
_refine_ls_structure_factor_coef     Fsqd
_refine_ls_matrix_type     full
_refine_ls_R_factor_all     0.0822
_refine_ls_R_factor_gt     0.0458
_refine_ls_wR_factor_gt     0.1125
_refine_ls_wR_factor_ref     0.1346
_refine_ls_goodness_of_fit_ref     1.026
_refine_ls_restrained_S_all     1.026
_refine_ls_number_reflns     2165
_refine_ls_number_parameters     132
_refine_ls_number_restraints     0
_refine_ls_hydrogen_treatment     mixed
_refine_ls_weighting_scheme     calc
_refine_ls_weighting_details
         'calc w=1/[\s^2^(Fo^2^)+(0.0652P)^2^+0.9346P] where P=(Fo^2^+2Fc^2^)/3'
_atom_sites_solution_hydrogens     geom
_atom_sites_solution_primary     direct
_atom_sites_solution_secondary     difmap
_refine_ls_shift/su_max     0.001
_refine_ls_shift/su_mean     0.001
_refine_diff_density_max     0.274
_refine_diff_density_min     -0.258
_refine_ls_extinction_method     none
_refine_ls_extinction_coef     ?
loop_
    _atom_type_symbol
    _atom_type_description
    _atom_type_scat_dispersion_real
    _atom_type_scat_dispersion_imag
    _atom_type_scat_source
    'C' 'C' 0.0033 0.0016
                         'International Tables Vol C Tables 4.2.6.8 and 6.1.1.4'
    'H' 'H' 0.0000 0.0000
                         'International Tables Vol C Tables 4.2.6.8 and 6.1.1.4'
    'N' 'N' 0.0061 0.0033
                         'International Tables Vol C Tables 4.2.6.8 and 6.1.1.4'
_computing_data_collection     'APEX2 (Bruker, 2007)'
_computing_cell_refinement     'SAINT (Bruker, 2007)'
_computing_data_reduction     'SAINT (Bruker, 2007)'
_computing_structure_solution     'SHELXS97 (Sheldrick, 2008)'
_computing_structure_refinement     'SHELXL97 (Sheldrick, 2008)'
_computing_molecular_graphics     'X-SEED (Barbour, 2001)'
_computing_publication_material     'publCIF (Westrip, 2008)'
loop_
    _atom_site_type_symbol
    _atom_site_label
    _atom_site_fract_x
    _atom_site_fract_y
    _atom_site_fract_z
    _atom_site_U_iso_or_equiv
    _atom_site_adp_type
    _atom_site_calc_flag
    _atom_site_refinement_flags
    _atom_site_occupancy
    _atom_site_disorder_assembly
    _atom_site_disorder_group
    N N1 0.31486(7) 0.7286(2) 0.14663(14) 0.0223(4) Uani d . 1 . .
    H H1 0.2746(10) 0.754(3) 0.1433(17) 0.025(5) Uiso d . 1 . .
    N N2 0.39338(7) 0.5068(2) 0.20972(13) 0.0215(4) Uani d . 1 . .
    N N3 0.30867(7) 0.3328(2) 0.31234(14) 0.0240(4) Uani d . 1 . .
    C C1 0.34916(8) 0.8610(2) 0.10751(15) 0.0209(4) Uani d . 1 . .
    C C2 0.31332(8) 0.9994(2) 0.04370(15) 0.0225(4) Uani d . 1 . .
    H H2 0.2680 0.9977 0.0274 0.027 Uiso calc R 1 . .
    C C3 0.34299(9) 1.1385(2) 0.00420(15) 0.0243(4) Uani d . 1 . .
    H H3 0.3176 1.2305 -0.0396 0.029 Uiso calc R 1 . .
    C C4 0.40936(9) 1.1472(2) 0.02707(15) 0.0231(4) Uani d . 1 . .
    C C5 0.44431(8) 1.0095(2) 0.09091(15) 0.0226(4) Uani d . 1 . .
    H H5 0.4897 1.0127 0.1081 0.027 Uiso calc R 1 . .
    C C6 0.41565(8) 0.8672(2) 0.13069(15) 0.0222(4) Uani d . 1 . .
    H H6 0.4412 0.7745 0.1734 0.027 Uiso calc R 1 . .
    C C7 0.44137(10) 1.3010(3) -0.01539(18) 0.0302(5) Uani d . 1 . .
    H H7A 0.4876 1.2958 0.0203 0.045 Uiso calc R 1 . .
    H H7B 0.4244 1.4129 0.0056 0.045 Uiso calc R 1 . .
    H H7C 0.4328 1.2941 -0.0997 0.045 Uiso calc R 1 . .
    C C8 0.33543(8) 0.5719(2) 0.20318(15) 0.0201(4) Uani d . 1 . .
    C C9 0.29286(8) 0.4818(2) 0.25360(16) 0.0231(4) Uani d . 1 . .
    H H9 0.2514 0.5298 0.2450 0.028 Uiso calc R 1 . .
    C C10 0.36764(8) 0.2678(2) 0.32060(16) 0.0231(4) Uani d . 1 . .
    H H10 0.3813 0.1616 0.3628 0.028 Uiso calc R 1 . .
    C C11 0.40806(9) 0.3538(2) 0.26845(16) 0.0235(4) Uani d . 1 . .
    H H11 0.4487 0.3022 0.2742 0.028 Uiso calc R 1 . .
loop_
    _atom_site_aniso_label
    _atom_site_aniso_U_11
    _atom_site_aniso_U_22
    _atom_site_aniso_U_33
    _atom_site_aniso_U_12
    _atom_site_aniso_U_13
    _atom_site_aniso_U_23
    N1 0.0217(8) 0.0194(8) 0.0284(9) 0.0007(6) 0.0110(7) 0.0031(7)
    N2 0.0249(8) 0.0191(8) 0.0223(8) 0.0013(6) 0.0095(6) -0.0011(6)
    N3 0.0254(8) 0.0213(8) 0.0262(9) -0.0016(6) 0.0087(7) 0.0019(7)
    C1 0.0275(9) 0.0177(9) 0.0191(9) -0.0009(7) 0.0089(7) -0.0013(7)
    C2 0.0240(9) 0.0224(10) 0.0214(10) 0.0019(8) 0.0067(7) -0.0018(8)
    C3 0.0344(10) 0.0191(9) 0.0194(10) 0.0024(8) 0.0072(8) 0.0004(7)
    C4 0.0316(10) 0.0193(9) 0.0200(9) -0.0032(8) 0.0096(8) -0.0008(7)
    C5 0.0252(9) 0.0222(10) 0.0221(10) -0.0018(8) 0.0093(8) -0.0018(8)
    C6 0.0261(9) 0.0207(9) 0.0204(9) 0.0004(7) 0.0071(7) 0.0004(7)
    C7 0.0390(11) 0.0250(11) 0.0287(11) -0.0033(9) 0.0128(9) 0.0045(8)
    C8 0.0237(9) 0.0196(9) 0.0177(9) -0.0013(7) 0.0065(7) -0.0023(7)
    C9 0.0222(9) 0.0211(9) 0.0267(10) 0.0003(7) 0.0079(8) 0.0002(8)
    C10 0.0275(9) 0.0187(9) 0.0237(10) 0.0022(7) 0.0077(8) 0.0003(8)
    C11 0.0264(9) 0.0211(10) 0.0238(10) 0.0020(8) 0.0080(8) -0.0020(8)
loop_
    _geom_bond_atom_site_label_1
    _geom_bond_atom_site_label_2
    _geom_bond_site_symmetry_2
    _geom_bond_distance
    _geom_bond_publ_flag
    N1 C8 . 1.374(2) ?
    N1 C1 . 1.401(2) ?
    N1 H1 . 0.89(2) ?
    N2 C8 . 1.333(2) ?
    N2 C11 . 1.344(2) ?
    N3 C9 . 1.320(2) ?
    N3 C10 . 1.349(2) ?
    C1 C6 . 1.395(2) ?
    C1 C2 . 1.398(2) ?
    C2 C3 . 1.380(3) ?
    C2 H2 . 0.9500 ?
    C3 C4 . 1.393(3) ?
    C3 H3 . 0.9500 ?
    C4 C5 . 1.386(3) ?
    C4 C7 . 1.509(3) ?
    C5 C6 . 1.388(2) ?
    C5 H5 . 0.9500 ?
    C6 H6 . 0.9500 ?
    C7 H7A . 0.9800 ?
    C7 H7B . 0.9800 ?
    C7 H7C . 0.9800 ?
    C8 C9 . 1.410(2) ?
    C9 H9 . 0.9500 ?
    C10 C11 . 1.372(3) ?
    C10 H10 . 0.9500 ?
    C11 H11 . 0.9500 ?
loop_
    _geom_angle_atom_site_label_1
    _geom_angle_atom_site_label_2
    _geom_angle_atom_site_label_3
    _geom_angle_site_symmetry_1
    _geom_angle_site_symmetry_3
    _geom_angle
    _geom_angle_publ_flag
    C8 N1 C1 . . 130.28(15) ?
    C8 N1 H1 . . 113.3(13) ?
    C1 N1 H1 . . 115.9(14) ?
    C8 N2 C11 . . 115.60(15) ?
    C9 N3 C10 . . 116.84(15) ?
    C6 C1 C2 . . 118.44(16) ?
    C6 C1 N1 . . 124.95(16) ?
    C2 C1 N1 . . 116.58(15) ?
    C3 C2 C1 . . 120.81(16) ?
    C3 C2 H2 . . 119.6 ?
    C1 C2 H2 . . 119.6 ?
    C2 C3 C4 . . 121.50(17) ?
    C2 C3 H3 . . 119.3 ?
    C4 C3 H3 . . 119.3 ?
    C5 C4 C3 . . 117.08(16) ?
    C5 C4 C7 . . 121.84(16) ?
    C3 C4 C7 . . 121.08(17) ?
    C4 C5 C6 . . 122.59(16) ?
    C4 C5 H5 . . 118.7 ?
    C6 C5 H5 . . 118.7 ?
    C5 C6 C1 . . 119.58(17) ?
    C5 C6 H6 . . 120.2 ?
    C1 C6 H6 . . 120.2 ?
    C4 C7 H7A . . 109.5 ?
    C4 C7 H7B . . 109.5 ?
    H7A C7 H7B . . 109.5 ?
    C4 C7 H7C . . 109.5 ?
    H7A C7 H7C . . 109.5 ?
    H7B C7 H7C . . 109.5 ?
    N2 C8 N1 . . 121.33(16) ?
    N2 C8 C9 . . 121.10(16) ?
    N1 C8 C9 . . 117.57(15) ?
    N3 C9 C8 . . 122.23(16) ?
    N3 C9 H9 . . 118.9 ?
    C8 C9 H9 . . 118.9 ?
    N3 C10 C11 . . 120.51(17) ?
    N3 C10 H10 . . 119.7 ?
    C11 C10 H10 . . 119.7 ?
    N2 C11 C10 . . 123.68(17) ?
    N2 C11 H11 . . 118.2 ?
    C10 C11 H11 . . 118.2 ?
loop_
    _geom_torsion_atom_site_label_1
    _geom_torsion_atom_site_label_2
    _geom_torsion_atom_site_label_3
    _geom_torsion_atom_site_label_4
    _geom_torsion_site_symmetry_1
    _geom_torsion_site_symmetry_2
    _geom_torsion_site_symmetry_3
    _geom_torsion_site_symmetry_4
    _geom_torsion
    _geom_torsion_publ_flag
    C8 N1 C1 C6 . . . . -7.4(3) ?
    C8 N1 C1 C2 . . . . 174.81(17) ?
    C6 C1 C2 C3 . . . . 0.2(3) ?
    N1 C1 C2 C3 . . . . 178.22(16) ?
    C1 C2 C3 C4 . . . . -0.6(3) ?
    C2 C3 C4 C5 . . . . 0.2(3) ?
    C2 C3 C4 C7 . . . . -179.30(17) ?
    C3 C4 C5 C6 . . . . 0.4(3) ?
    C7 C4 C5 C6 . . . . 179.96(17) ?
    C4 C5 C6 C1 . . . . -0.7(3) ?
    C2 C1 C6 C5 . . . . 0.4(3) ?
    N1 C1 C6 C5 . . . . -177.39(17) ?
    C11 N2 C8 N1 . . . . 179.29(16) ?
    C11 N2 C8 C9 . . . . -1.1(2) ?
    C1 N1 C8 N2 . . . . -13.4(3) ?
    C1 N1 C8 C9 . . . . 166.96(17) ?
    C10 N3 C9 C8 . . . . -1.1(3) ?
    N2 C8 C9 N3 . . . . 2.1(3) ?
    N1 C8 C9 N3 . . . . -178.20(16) ?
    C9 N3 C10 C11 . . . . -0.8(3) ?
    C8 N2 C11 C10 . . . . -0.8(3) ?
    N3 C10 C11 N2 . . . . 1.8(3) ?
loop_
    _geom_hbond_atom_site_label_D
    _geom_hbond_atom_site_label_H
    _geom_hbond_atom_site_label_A
    _geom_hbond_site_symmetry_A
    _geom_hbond_distance_DH
    _geom_hbond_distance_HA
    _geom_hbond_distance_DA
    _geom_hbond_angle_DHA
    _geom_hbond_publ_flag
    N1 H1 N3 4 0.89(2) 2.10(2) 2.963(2) 163(2) yes
