# Supplementary material for: N-(Pyrazin-2-yl)-4-toluidine
Source: Acta Crystallogr Sect E Struct Rep Online. 2008 Nov 26;64(Pt 12):o2440. doi: 10.1107/S160053680803729X (PMC2960145; doi:10.1107/S160053680803729X)
Supplement: Supplementary file 2 [file e-64-o2440-Isup2.hkl]

# 
# h,k,l, Fc-squared, Fo-squared, sigma(Fo-squared) and status flag 
# 
data_I
_shelx_title '  C2/c' 
_shelx_refln_list_code          4 
_shelx_F_calc_maximum      238.51 
_exptl_crystal_F_000       784.00 
_reflns_d_resolution_high  0.7698 
 
loop_ 
 _symmetry_equiv_pos_as_xyz 
 'x, y, z' 
 '-x, y, -z+1/2' 
 'x+1/2, y+1/2, z' 
 '-x+1/2, y+1/2, -z+1/2' 
 '-x, -y, -z' 
 'x, -y, z-1/2' 
 '-x+1/2, -y+1/2, -z' 
 'x+1/2, -y+1/2, z-1/2' 
 
_cell_length_a    21.7179 
_cell_length_b     7.5323 
_cell_length_c    12.0073 
_cell_angle_alpha  90.000 
_cell_angle_beta  105.790 
_cell_angle_gamma  90.000 
 
_shelx_F_squared_multiplier     1.000 
 
loop_ 
 _refln_index_h 
 _refln_index_k 
 _refln_index_l 
 _refln_F_squared_calc 
 _refln_F_squared_meas 
 _refln_F_squared_sigma 
 _refln_observed_status 
   2   0   0     3178.81     2389.52     61.22 o 
   4   0   0    34910.19    29830.70    391.71 o 
   6   0   0       87.65       94.25      7.87 o 
   8   0   0    19864.67    18351.89    244.71 o 
  10   0   0     1973.52     1833.95     32.74 o 
  12   0   0     1213.49     1223.84     25.97 o 
  14   0   0      137.68      186.56     12.33 o 
  16   0   0       47.20       81.35     12.04 o 
  18   0   0      142.45      112.16     19.29 o 
  20   0   0     1045.97      979.56     41.30 o 
  22   0   0      197.26      187.97     26.18 o 
  24   0   0      144.01      107.22     39.28 o 
  26   0   0       10.40      -29.82     22.07 o 
   1   1   0      231.17      197.89      5.01 o 
   3   1   0     1748.53     1566.47     22.06 o 
   5   1   0       36.41       51.79      5.17 o 
   7   1   0      338.65      341.10     12.03 o 
   9   1   0     3571.53     3473.48     57.24 o 
  11   1   0      281.36      277.30     11.92 o 
  13   1   0     1235.76     1377.89     41.56 o 
  15   1   0       72.84       89.64      9.09 o 
  17   1   0        0.42        6.72      7.72 o 
  19   1   0      350.32      395.33     20.38 o 
  21   1   0      329.66      273.54     18.27 o 
  23   1   0        8.94        9.59     12.87 o 
  25   1   0        9.56      -20.99     14.15 o 
  27   1   0       52.78       32.30     18.56 o 
   0   2   0       33.77       15.86     13.15 o 
   2   2   0      229.40      188.31      7.48 o 
   4   2   0      868.07      815.83     18.46 o 
   6   2   0      522.93      528.86     15.86 o 
   8   2   0       95.89       99.31      8.25 o 
  10   2   0      391.75      377.14     11.83 o 
  12   2   0       40.17       24.18      6.22 o 
  14   2   0      157.63      172.16     10.21 o 
  16   2   0      373.87      418.37     14.98 o 
  18   2   0      976.42      938.66     22.83 o 
  20   2   0      231.86      275.53     29.67 o 
  22   2   0      620.67      588.28     23.68 o 
  24   2   0       19.84        2.75     13.60 o 
  26   2   0        9.44        1.42     16.06 o 
   1   3   0       26.38       27.09      8.35 o 
   3   3   0     1613.22     1674.03     27.55 o 
   5   3   0     5136.93     5661.05     86.22 o 
   7   3   0     2302.06     2403.62     44.38 o 
   9   3   0     2461.52     2457.61     46.80 o 
  11   3   0       24.16       22.70     16.97 o 
  13   3   0     2192.91     2212.44     35.23 o 
  15   3   0     1559.48     1428.41     28.33 o 
  17   3   0     2108.58     2065.40     42.73 o 
  19   3   0     1065.69     1036.07     26.54 o 
  21   3   0      678.31      744.87     28.15 o 
  23   3   0        0.51       12.35     18.82 o 
  25   3   0      388.10      477.66     46.09 o 
   0   4   0     1164.56     1225.40     32.80 o 
   2   4   0      519.57      565.69     14.99 o 
   4   4   0     1643.95     1895.34     32.77 o 
   6   4   0      146.73      166.77     14.66 o 
   8   4   0      202.82      247.10     15.20 o 
  10   4   0      189.25      181.66     28.27 o 
  12   4   0     4364.90     4382.06     78.32 o 
  14   4   0      501.76      471.13     17.45 o 
  16   4   0     3680.43     3742.77     82.75 o 
  18   4   0      410.99      432.84     23.19 o 
  20   4   0       21.19       13.26     17.12 o 
  22   4   0        1.86        1.25     16.18 o 
  24   4   0      323.07      366.28     47.52 o 
   1   5   0     1131.85     1196.99     24.57 o 
   3   5   0      800.41      890.67     21.04 o 
   5   5   0      205.51      229.01     13.28 o 
   7   5   0      103.95       79.18     11.78 o 
   9   5   0      493.37      468.54     21.80 o 
  11   5   0       13.52       15.87     12.37 o 
  13   5   0       72.00       40.52     14.60 o 
  15   5   0       82.94       75.23     14.98 o 
  17   5   0      162.73      155.32     17.89 o 
  19   5   0       20.59        0.43     18.27 o 
  21   5   0        0.64       -8.89     15.60 o 
  23   5   0       38.50       58.16     20.06 o 
   0   6   0     4722.84     4939.13    151.81 o 
   2   6   0       36.93       43.60     12.62 o 
   4   6   0      119.32      109.36     13.99 o 
   6   6   0      792.91      766.51     32.88 o 
   8   6   0      613.67      564.28     24.56 o 
  10   6   0      983.07      992.90     46.68 o 
  12   6   0        5.19       22.61     16.58 o 
  14   6   0       20.41       19.06     14.42 o 
  16   6   0       28.25       27.48     15.35 o 
  18   6   0       17.61       24.03     16.92 o 
  20   6   0      817.51      974.85     55.17 o 
   1   7   0     1682.22     1701.60     55.13 o 
   3   7   0      856.61      846.15     38.28 o 
   5   7   0       61.93       75.62     15.80 o 
   7   7   0      142.70      114.28     21.35 o 
   9   7   0     2669.17     2601.86     71.99 o 
  11   7   0        5.72        2.38     15.33 o 
  13   7   0      526.30      499.58     26.53 o 
  15   7   0        6.27        1.90     16.35 o 
  17   7   0       37.27       29.93     18.55 o 
   0   8   0     2477.95     2277.72     98.31 o 
   2   8   0        5.38       24.53     19.01 o 
   4   8   0      586.97      494.82     49.66 o 
   6   8   0       56.79      106.76     33.57 o 
   8   8   0        0.97       16.90     31.45 o 
  10   8   0      167.36      164.02     27.91 o 
  12   8   0        8.24       15.51     24.11 o 
  14   8   0        1.32      -13.16     18.12 o 
   1   9   0        0.59      -19.75     19.53 o 
   3   9   0        5.52      -11.10     17.55 o 
   5   9   0      181.91      159.83     28.31 o 
   7   9   0       65.83       61.85     25.46 o 
   9   9   0      348.49      343.69     84.49 o 
 -27   1   1      201.86      212.14     28.27 o 
 -25   1   1       30.24       -0.34     18.36 o 
 -23   1   1       10.22        8.18     12.63 o 
 -21   1   1      621.72      658.42     25.12 o 
 -19   1   1        9.58        1.10      9.46 o 
 -17   1   1      937.15      984.36     24.25 o 
 -15   1   1      618.03      640.47     18.45 o 
 -13   1   1      674.34      652.27     49.82 o 
 -11   1   1     1268.57     1315.46     25.08 o 
  -9   1   1     2440.86     2481.04     33.34 o 
  -7   1   1       23.91       28.42      4.91 o 
  -5   1   1      767.54      741.25     12.12 o 
  -3   1   1     2861.20     2574.49     34.94 o 
  -1   1   1      382.28      404.67      8.95 o 
   1   1   1     2248.21     2139.63     27.66 o 
   3   1   1     2504.20     2362.24     27.49 o 
   5   1   1     7396.22     6614.68     65.34 o 
   7   1   1       23.69       19.14      3.99 o 
   9   1   1     1437.73     1488.68     21.85 o 
  11   1   1      175.90      141.04      8.90 o 
  13   1   1      308.91      336.69     10.37 o 
  15   1   1       91.51      103.73     10.10 o 
  17   1   1       92.98       87.65     10.58 o 
  19   1   1      182.19      172.85     16.50 o 
  21   1   1       21.68       -7.06     11.92 o 
  23   1   1       54.31       40.20     14.70 o 
  25   1   1       67.79       58.54     17.07 o 
 -26   2   1        0.58      -12.40     17.25 o 
 -24   2   1       11.92       13.50     14.01 o 
 -22   2   1      143.70      161.86     16.23 o 
 -20   2   1      255.42      281.88     17.14 o 
 -18   2   1      595.32      606.72     17.61 o 
 -16   2   1        1.44       -7.03      6.89 o 
 -14   2   1       10.43       10.84      6.80 o 
 -12   2   1      672.08      700.06     16.79 o 
 -10   2   1     2026.41     2146.48     31.04 o 
  -8   2   1      318.14      272.55      8.97 o 
  -6   2   1      580.96      586.83      9.50 o 
  -4   2   1      621.69      608.21     12.68 o 
  -2   2   1      462.63      459.40     13.42 o 
   0   2   1     6044.84     6034.15     74.21 o 
   2   2   1      683.13      680.79     13.38 o 
   4   2   1     4972.83     4781.08     61.01 o 
   6   2   1     1102.30     1040.05     19.74 o 
   8   2   1      285.33      308.69     11.74 o 
  10   2   1      425.13      362.88     11.87 o 
  12   2   1      619.09      562.69     14.25 o 
  14   2   1      515.44      451.04     15.33 o 
  16   2   1      196.48      228.14     15.18 o 
  18   2   1     1188.94     1139.77     26.43 o 
  20   2   1       58.84       37.54     12.22 o 
  22   2   1      123.49       69.61     14.51 o 
  24   2   1        0.12        1.76     14.47 o 
  26   2   1       69.69       72.59     18.61 o 
 -25   3   1       75.57       99.83     23.81 o 
 -23   3   1        0.06        0.45     17.81 o 
 -21   3   1        6.43       23.81     14.47 o 
 -19   3   1       26.20        2.67      9.26 o 
 -17   3   1      123.03       75.86     10.31 o 
 -15   3   1        0.36        4.83      7.81 o 
 -13   3   1      327.34      379.15     14.02 o 
 -11   3   1      890.29      942.25     21.92 o 
  -9   3   1       29.04       22.96      6.16 o 
  -7   3   1     2260.43     2291.80     34.80 o 
  -5   3   1      162.59      209.64     11.88 o 
  -3   3   1       86.99      143.12     15.20 o 
  -1   3   1        0.48        1.91      3.80 o 
   1   3   1     1008.21     1066.70     19.11 o 
   3   3   1      950.25     1032.82     19.67 o 
   5   3   1     2132.10     2179.86     39.46 o 
   7   3   1     2272.68     2213.67     41.69 o 
   9   3   1       97.99       81.53     11.04 o 
  11   3   1       76.98       83.33     12.83 o 
  13   3   1      505.63      545.82     19.35 o 
  15   3   1      153.69      177.67     14.09 o 
  17   3   1       12.02       14.35     10.55 o 
  19   3   1        0.33       15.42     11.40 o 
  21   3   1      265.83      298.82     22.04 o 
  23   3   1       79.41       75.04     20.62 o 
  25   3   1       47.05       55.79     23.62 o 
 -24   4   1        1.68      -12.95     19.83 o 
 -22   4   1       11.30       20.92     16.16 o 
 -20   4   1      417.99      428.16     43.84 o 
 -18   4   1        0.23      -17.54     11.70 o 
 -16   4   1      116.39      121.99     18.16 o 
 -14   4   1      136.82      124.64     12.76 o 
 -12   4   1      106.90      100.93     10.71 o 
 -10   4   1       17.63       22.96      5.66 o 
  -8   4   1       90.54      102.89      8.88 o 
  -6   4   1      421.52      346.63     16.14 o 
  -4   4   1       16.47       10.12     10.30 o 
  -2   4   1       49.16       76.92      8.93 o 
   0   4   1     2660.56     3021.75     44.62 o 
   2   4   1        2.24       -4.22      4.91 o 
   4   4   1     3042.32     3154.20     47.38 o 
   6   4   1        3.82       -4.50      6.94 o 
   8   4   1      265.41      280.54     15.87 o 
  10   4   1       36.99       24.31      9.34 o 
  12   4   1     1374.88     1365.87     31.02 o 
  14   4   1        3.33       -2.00     10.43 o 
  16   4   1        5.76      -11.43      9.79 o 
  18   4   1        1.12        3.01     13.55 o 
  20   4   1      152.34      174.52     19.61 o 
  22   4   1        0.02       17.49     26.95 o 
  24   4   1        1.35       -0.39     25.61 o 
 -23   5   1       16.59       -2.89     18.30 o 
 -21   5   1       37.00       43.85     17.24 o 
 -19   5   1        0.95      -17.25     17.35 o 
 -17   5   1       25.47       15.45     16.35 o 
 -15   5   1      394.73      347.40     29.11 o 
 -13   5   1       29.34       14.97     13.48 o 
 -11   5   1     1554.00     1498.68     39.34 o 
  -9   5   1       79.67       77.86     10.35 o 
  -7   5   1      318.48      362.72     19.41 o 
  -5   5   1        1.83       -2.35      7.85 o 
  -3   5   1      267.10      305.02     16.74 o 
  -1   5   1      595.59      674.60     24.42 o 
   1   5   1       12.38       15.84      6.78 o 
   3   5   1      450.80      475.18     16.01 o 
   5   5   1      773.06      814.78     21.36 o 
   7   5   1      230.40      221.93     15.61 o 
   9   5   1       49.49       47.14     10.80 o 
  11   5   1     1544.70     1551.82     34.49 o 
  13   5   1      645.68      617.01     23.41 o 
  15   5   1      356.58      385.55     30.49 o 
  17   5   1      219.63      204.94     19.37 o 
  19   5   1       14.41        0.17     21.92 o 
  21   5   1      139.99      161.40     24.76 o 
 -20   6   1       21.97       18.75     17.76 o 
 -18   6   1       16.28       36.87     17.05 o 
 -16   6   1       12.81       13.47     26.74 o 
 -14   6   1      161.33      150.42     20.50 o 
 -12   6   1     1081.16      997.08     34.96 o 
 -10   6   1       21.05       32.33     14.20 o 
  -8   6   1      135.77      165.34     22.10 o 
  -6   6   1       92.97       82.03     17.44 o 
  -4   6   1      852.12      869.88     28.32 o 
  -2   6   1       67.00       65.00     12.25 o 
   0   6   1      713.75      706.55     38.55 o 
   2   6   1       12.49        0.95      8.13 o 
   4   6   1        5.36       -4.76      9.27 o 
   6   6   1        0.02       -0.12      9.21 o 
   8   6   1      162.27      153.84     14.76 o 
  10   6   1        0.14        4.05     11.56 o 
  12   6   1      426.84      412.87     22.58 o 
  14   6   1       31.55       35.15     14.38 o 
  16   6   1      172.54      188.22     28.46 o 
  18   6   1       41.77       48.72     18.45 o 
  20   6   1      131.53      174.43     26.55 o 
 -19   7   1        2.12       17.08     19.95 o 
 -17   7   1        2.98       -2.02     16.55 o 
 -15   7   1       11.72       19.98     27.03 o 
 -13   7   1      165.70      156.25     40.21 o 
 -11   7   1       57.47       70.97     23.84 o 
  -9   7   1       41.56       26.27     19.76 o 
  -7   7   1      392.61      423.39     31.18 o 
  -5   7   1      878.40      876.97     35.64 o 
  -3   7   1        1.13       -9.74     11.60 o 
  -1   7   1      207.48      189.95     23.06 o 
   1   7   1        1.34       -3.89     14.11 o 
   3   7   1      668.67      657.23     34.36 o 
   5   7   1      206.70      239.22     22.29 o 
   7   7   1      468.73      502.79     26.82 o 
   9   7   1       18.12       21.23     14.54 o 
  11   7   1      451.02      497.40     51.08 o 
  13   7   1        1.57       -7.19     15.39 o 
  15   7   1       38.44       24.85     17.61 o 
  17   7   1       37.60       68.82     22.79 o 
 -16   8   1        2.60       -7.91     23.11 o 
 -14   8   1       24.13       -5.40     21.20 o 
 -12   8   1       95.63       97.14     27.05 o 
 -10   8   1      452.36      536.22     55.79 o 
  -8   8   1      285.96      379.49     49.24 o 
  -6   8   1       17.00       -4.81     26.86 o 
  -4   8   1      177.60      189.05     20.79 o 
  -2   8   1      513.27      509.30     38.94 o 
   0   8   1      562.31      638.83     28.72 o 
   2   8   1       97.58       92.00     17.88 o 
   4   8   1      267.10      287.28     23.69 o 
   6   8   1      214.36      208.97     27.72 o 
   8   8   1      834.24      838.32     41.58 o 
  10   8   1      107.54      102.47     27.39 o 
  12   8   1       40.27       62.66     26.57 o 
  14   8   1        0.12      -25.91     37.15 o 
 -11   9   1        9.41       31.96     25.62 o 
  -9   9   1        1.79       12.25     33.63 o 
  -7   9   1       15.70       21.65     35.64 o 
  -5   9   1        0.17       25.68     32.73 o 
  -3   9   1       53.94       64.72     23.55 o 
  -1   9   1       12.09       13.28     17.19 o 
   1   9   1       37.39       52.26     25.93 o 
   3   9   1        2.22        6.00     17.74 o 
   5   9   1       47.49       35.05     24.14 o 
   7   9   1       25.57       33.27     23.93 o 
   9   9   1        2.48       29.21     31.81 o 
 -26   0   2      129.17       99.28     27.39 o 
 -24   0   2      243.64      229.92     28.17 o 
 -22   0   2       33.10       43.60     21.29 o 
 -20   0   2       10.76        3.20     15.07 o 
 -18   0   2      294.07      228.16     21.96 o 
 -16   0   2      644.43      648.35     28.30 o 
 -14   0   2      142.98      142.23     17.29 o 
 -12   0   2      754.54      870.16     28.71 o 
 -10   0   2      307.45      232.15     15.19 o 
  -8   0   2     2295.08     1144.12     40.12 o 
  -4   0   2      961.86      739.51     17.76 o 
  -2   0   2     2431.94     2380.78     42.13 o 
   0   0   2     2079.30     1937.52     34.96 o 
   2   0   2    38893.03    35571.52    775.10 o 
   4   0   2     1109.77     1189.34     26.97 o 
   6   0   2      996.57      923.91     23.91 o 
   8   0   2      490.30      431.55     16.75 o 
  10   0   2    13539.32    14304.56    197.36 o 
  12   0   2      827.74      848.16     22.98 o 
  14   0   2     2018.21     2037.70     41.26 o 
  16   0   2       48.02       48.21     11.97 o 
  18   0   2        1.27      -16.13     23.75 o 
  20   0   2        1.83      -26.94     17.96 o 
  22   0   2      230.60      186.99     30.13 o 
  24   0   2      126.23      140.01     28.65 o 
 -27   1   2      209.52      196.93     20.91 o 
 -25   1   2        0.03       -9.36     12.87 o 
 -23   1   2      423.07      357.74     23.24 o 
 -21   1   2      115.86       69.18     14.46 o 
 -19   1   2     1378.72     1252.30     31.73 o 
 -17   1   2      941.82      891.35     22.51 o 
 -15   1   2      734.86      783.30     19.55 o 
 -13   1   2        6.21        6.53      5.73 o 
 -11   1   2     4802.04     5010.91     61.20 o 
  -9   1   2     1344.60     1250.11     20.32 o 
  -7   1   2     4919.96     4465.15     46.35 o 
  -5   1   2      210.90      214.18      5.81 o 
  -3   1   2    40054.00    37865.00    510.77 o 
  -1   1   2     5878.54     5789.05    200.52 o 
   1   1   2    34012.61    33979.96    383.69 o 
   3   1   2    10553.23    10057.63    117.31 o 
   5   1   2     2999.82     2712.96     36.85 o 
   7   1   2        4.39       -5.16      3.80 o 
   9   1   2      164.57      235.04      9.14 o 
  11   1   2      424.15      454.31     12.32 o 
  13   1   2      754.22      695.92     15.17 o 
  15   1   2      128.03      131.34     11.12 o 
  17   1   2       14.17        3.77      8.88 o 
  19   1   2       10.20       10.42     11.99 o 
  21   1   2       29.20       12.06     15.96 o 
  23   1   2       48.09       10.50     14.89 o 
  25   1   2        7.64      -24.41     16.27 o 
 -26   2   2        3.96      -14.50     19.72 o 
 -24   2   2      247.96      231.88     18.85 o 
 -22   2   2      501.84      518.32     22.04 o 
 -20   2   2      652.38      653.14     21.59 o 
 -18   2   2      913.66      859.60     22.93 o 
 -16   2   2     1751.22     1608.94     29.82 o 
 -14   2   2      247.78      255.91     12.23 o 
 -12   2   2       59.06       55.15      6.89 o 
 -10   2   2      442.34      527.28     12.99 o 
  -8   2   2      695.40      648.48     12.96 o 
  -6   2   2     1881.13     1825.55     28.88 o 
  -4   2   2      758.08      639.51     15.66 o 
  -2   2   2     6033.23     6285.52    119.83 o 
   0   2   2      744.24      759.40     12.15 o 
   2   2   2     2219.49     2123.38     27.10 o 
   4   2   2     1703.65     1744.77     24.31 o 
   6   2   2      402.81      481.81     11.16 o 
   8   2   2      101.39       92.90      7.45 o 
  10   2   2       10.83        6.16      5.40 o 
  12   2   2      130.42      118.64     11.84 o 
  14   2   2      555.45      559.46     17.37 o 
  16   2   2      463.14      462.89     16.26 o 
  18   2   2      571.05      588.54     18.58 o 
  20   2   2       17.95       26.94     17.26 o 
  22   2   2     1048.52     1163.59     42.19 o 
  24   2   2       32.26       -3.17     18.82 o 
 -25   3   2      138.42      196.06     26.01 o 
 -23   3   2      339.28      362.24     28.59 o 
 -21   3   2      225.97      198.67     19.03 o 
 -19   3   2        0.02        8.18     11.17 o 
 -17   3   2      734.02      719.86     20.52 o 
 -15   3   2     2348.99     2451.19     38.41 o 
 -13   3   2      165.73      175.56     11.43 o 
 -11   3   2      843.34      767.96     16.47 o 
  -9   3   2        5.87        4.61      3.66 o 
  -7   3   2     4415.45     4688.04     62.73 o 
  -5   3   2        7.14       -8.07      5.38 o 
  -3   3   2     4001.41     4211.04     56.78 o 
  -1   3   2     2119.27     2309.17     51.57 o 
   1   3   2     1153.25     1284.66     19.50 o 
   3   3   2      347.16      410.97     10.86 o 
   5   3   2     2174.24     2409.83     33.36 o 
   7   3   2       20.91       21.34      6.89 o 
   9   3   2      292.63      262.17     13.30 o 
  11   3   2      381.27      395.26     16.51 o 
  13   3   2     1460.23     1501.39     32.05 o 
  15   3   2      125.17      141.49     12.94 o 
  17   3   2      862.97      877.85     24.29 o 
  19   3   2      997.86     1006.51     27.29 o 
  21   3   2      159.34      151.81     19.73 o 
  23   3   2        9.38      -14.39     19.60 o 
 -24   4   2      141.83      154.63     25.70 o 
 -22   4   2        8.82      -12.33     15.18 o 
 -20   4   2      117.54       71.58     19.94 o 
 -18   4   2      491.92      529.18     36.88 o 
 -16   4   2     2766.45     2429.74     75.01 o 
 -14   4   2      537.85      522.95     31.47 o 
 -12   4   2      810.70      738.88     29.29 o 
 -10   4   2       61.92       74.50      8.40 o 
  -8   4   2      725.88      752.54     23.95 o 
  -6   4   2     2356.82     2435.76     44.43 o 
  -4   4   2     2851.04     3061.74     52.88 o 
  -2   4   2      155.73      180.73     10.58 o 
   0   4   2     1112.96     1217.76     19.85 o 
   2   4   2      131.07      153.25      8.33 o 
   4   4   2      301.32      360.84     11.86 o 
   6   4   2     2200.73     2287.36     42.25 o 
   8   4   2     1603.60     1682.53     32.07 o 
  10   4   2      136.84      125.01     18.58 o 
  12   4   2     1517.58     1530.88     33.26 o 
  14   4   2     1676.23     1747.85     37.70 o 
  16   4   2       18.93        8.32     10.95 o 
  18   4   2       84.28       79.07     13.90 o 
  20   4   2       14.00       21.94     18.00 o 
  22   4   2      962.22     1120.48     55.38 o 
 -23   5   2       78.55       27.47     18.65 o 
 -21   5   2       39.57       19.97     16.17 o 
 -19   5   2      142.78      165.90     48.73 o 
 -17   5   2       25.30        2.83     19.08 o 
 -15   5   2      542.07      592.85     28.57 o 
 -13   5   2      221.08      257.98     29.21 o 
 -11   5   2      464.46      460.55     29.06 o 
  -9   5   2      539.86      503.18     17.16 o 
  -7   5   2     1646.31     1770.73     38.03 o 
  -5   5   2        2.61       -5.24      7.84 o 
  -3   5   2      859.98      873.20     36.64 o 
  -1   5   2       49.81       76.98      7.64 o 
   1   5   2      260.01      290.00     11.79 o 
   3   5   2      892.32      944.64     27.48 o 
   5   5   2      535.92      524.40     15.86 o 
   7   5   2       21.10       13.82      8.71 o 
   9   5   2     1124.66     1220.27     32.02 o 
  11   5   2       29.95       16.59     10.92 o 
  13   5   2     2398.96     2409.58     46.58 o 
  15   5   2        6.15       35.99     13.79 o 
  17   5   2        8.39       12.90     14.45 o 
  19   5   2        0.40       -4.40     18.61 o 
  21   5   2      150.41      131.18     25.33 o 
 -22   6   2        8.63       -8.92     18.90 o 
 -20   6   2      151.84      149.40     22.23 o 
 -18   6   2       92.15       77.45     20.99 o 
 -16   6   2       19.20       14.50     16.46 o 
 -14   6   2       34.45       32.08     15.57 o 
 -12   6   2     1062.01      987.36     34.71 o 
 -10   6   2     2229.52     2269.53     65.00 o 
  -8   6   2       79.50       63.71     18.59 o 
  -6   6   2     1480.60     1570.52     37.94 o 
  -4   6   2     1332.91     1364.89     30.39 o 
  -2   6   2      133.78      143.39     13.11 o 
   0   6   2      120.49      113.91     12.43 o 
   2   6   2      221.66      188.49     16.11 o 
   4   6   2      381.80      378.20     15.73 o 
   6   6   2       27.08       18.70      9.26 o 
   8   6   2       74.26       50.09     13.74 o 
  10   6   2      428.58      407.85     21.26 o 
  12   6   2        0.00       -5.24     12.42 o 
  14   6   2        4.57       -0.07     13.63 o 
  16   6   2       44.26       48.25     19.71 o 
  18   6   2        4.54        9.82     20.12 o 
  20   6   2       34.09        1.56     22.39 o 
 -19   7   2      591.15      712.40     43.46 o 
 -17   7   2      206.25      203.26     26.14 o 
 -15   7   2       67.73       97.01     26.17 o 
 -13   7   2      237.89      236.42     30.04 o 
 -11   7   2     1187.29     1099.75     46.87 o 
  -9   7   2      766.74      791.64     92.52 o 
  -7   7   2     2954.33     2878.78     76.76 o 
  -5   7   2       54.71       53.36     32.27 o 
  -3   7   2      437.09      478.47     21.03 o 
  -1   7   2       36.14       52.30     14.61 o 
   1   7   2     4750.71     4731.19     86.01 o 
   3   7   2       60.18       55.11     15.24 o 
   5   7   2      260.87      242.08     21.07 o 
   7   7   2        1.32       11.13     16.75 o 
   9   7   2      225.22      186.07     17.57 o 
  11   7   2        0.26        1.76     13.71 o 
  13   7   2       55.55        6.39     17.95 o 
  15   7   2        0.90      -20.47     19.21 o 
  17   7   2       58.32       30.87     23.22 o 
 -16   8   2        4.43        7.55     27.05 o 
 -14   8   2        1.89        0.24     33.10 o 
 -12   8   2      115.34       95.70     27.89 o 
 -10   8   2        7.12       18.09     22.77 o 
  -8   8   2       36.52       22.16     31.78 o 
  -6   8   2      194.82      160.65     37.15 o 
  -4   8   2       23.02       40.26     19.00 o 
  -2   8   2     1264.00     1274.71     57.65 o 
   0   8   2       10.32       28.96     14.70 o 
   2   8   2      112.20      127.73     19.28 o 
   4   8   2       22.51        9.42     15.18 o 
   6   8   2     1199.09     1218.00     48.45 o 
   8   8   2      312.04      347.61     46.05 o 
  10   8   2      598.41      560.23     58.59 o 
  12   8   2      378.48      493.19     60.77 o 
  14   8   2       38.24       74.81     43.03 o 
 -11   9   2       34.92        7.50     39.22 o 
  -9   9   2       28.23       14.10     34.97 o 
  -7   9   2        3.10       41.24     34.86 o 
  -5   9   2       10.64       -6.88     32.45 o 
  -3   9   2      219.52      206.27     30.19 o 
  -1   9   2       36.17       48.00     21.94 o 
   1   9   2        1.39        9.64     17.57 o 
   3   9   2        7.59       11.00     17.67 o 
   5   9   2       29.70       48.02     27.22 o 
   7   9   2        0.01       56.29     33.24 o 
   9   9   2      282.97      303.22     49.46 o 
 -27   1   3       30.88       23.22     16.21 o 
 -25   1   3       12.55       -8.50     13.27 o 
 -23   1   3      328.78      318.31     26.73 o 
 -21   1   3      540.48      516.15     20.95 o 
 -19   1   3       41.25       36.65     10.94 o 
 -17   1   3     1025.35     1026.48     23.87 o 
 -15   1   3      311.68      315.67     13.81 o 
 -13   1   3       55.09       65.24      7.66 o 
 -11   1   3     1003.20      996.08     19.14 o 
  -9   1   3     1193.14     1280.43     23.79 o 
  -7   1   3     6184.44     5607.84     57.60 o 
  -5   1   3     1699.69     1637.65     24.57 o 
  -3   1   3    17979.05    17380.77    281.58 o 
  -1   1   3    16357.22    16314.47    214.29 o 
   1   1   3    56886.87    55364.24    709.96 o 
   3   1   3     1062.78     1105.68     19.26 o 
   5   1   3     1233.48     1214.65     23.98 o 
   7   1   3      423.53      480.44     17.22 o 
   9   1   3     2032.93     1890.67     31.13 o 
  11   1   3       23.67       23.86      6.68 o 
  13   1   3       53.10       39.60      8.39 o 
  15   1   3       23.17       12.50      9.07 o 
  17   1   3       23.79       11.83     10.43 o 
  19   1   3      369.31      339.21     21.69 o 
  21   1   3       39.06        5.02     13.53 o 
  23   1   3      124.66       60.64     17.88 o 
  25   1   3        1.16       -3.48     25.27 o 
 -26   2   3       18.24       19.17     20.99 o 
 -24   2   3       22.40       34.28     24.84 o 
 -22   2   3       18.18        2.69     11.52 o 
 -20   2   3        5.26        6.74      9.55 o 
 -18   2   3      919.05      931.39     26.66 o 
 -16   2   3      515.41      556.50     17.33 o 
 -14   2   3     1186.45     1097.10     22.32 o 
 -12   2   3     1304.15     1351.54     23.67 o 
 -10   2   3     1890.69     2027.87     29.29 o 
  -8   2   3      776.45      788.88     12.66 o 
  -6   2   3     8863.79     9267.11    130.37 o 
  -4   2   3     2041.09     2050.48     35.80 o 
  -2   2   3      706.41      689.75     56.35 o 
   0   2   3      282.77      275.97      8.47 o 
   2   2   3       17.55        7.47      4.49 o 
   4   2   3      396.89      414.42     11.07 o 
   6   2   3       78.02      112.19      7.84 o 
   8   2   3      113.09       99.58      7.69 o 
  10   2   3     1047.31     1170.18     21.10 o 
  12   2   3       38.16       47.94      8.73 o 
  14   2   3     1995.96     1949.68     38.06 o 
  16   2   3        9.50       11.99     10.48 o 
  18   2   3      160.22      133.66     17.04 o 
  20   2   3       30.49       31.78     15.27 o 
  22   2   3      243.06      337.68     32.05 o 
  24   2   3        0.19       -5.59     20.80 o 
 -25   3   3        0.09        1.25     25.12 o 
 -23   3   3      374.76      375.23     32.50 o 
 -21   3   3       57.85       54.73     17.78 o 
 -19   3   3       32.46       25.95     16.62 o 
 -17   3   3       57.60       36.94     11.29 o 
 -15   3   3     1073.86     1020.10     32.62 o 
 -13   3   3      386.93      402.26     13.50 o 
 -11   3   3      601.01      632.53     14.46 o 
  -9   3   3      669.49      667.33     16.38 o 
  -7   3   3      121.10      105.50      9.05 o 
  -5   3   3       11.86       19.53      6.83 o 
  -3   3   3       15.42       48.10      7.95 o 
  -1   3   3       15.82       31.94      7.28 o 
   1   3   3      266.03      306.93      9.08 o 
   3   3   3      533.58      562.56     12.88 o 
   5   3   3      332.34      426.12     12.06 o 
   7   3   3      341.28      369.76     13.90 o 
   9   3   3      140.87      160.41     11.55 o 
  11   3   3      434.56      389.82     16.72 o 
  13   3   3      955.88      995.86     26.33 o 
  15   3   3      948.22      931.06     27.16 o 
  17   3   3     1685.68     1761.06     39.29 o 
  19   3   3        4.22      -18.04     12.03 o 
  21   3   3      121.81       63.18     20.79 o 
  23   3   3      227.40      220.25     62.79 o 
 -24   4   3       43.43       47.35     22.01 o 
 -22   4   3       39.28       36.30     18.54 o 
 -20   4   3      155.31      107.11     19.78 o 
 -18   4   3      391.28      381.03     26.30 o 
 -16   4   3       17.81       -5.73     17.05 o 
 -14   4   3      569.40      528.11     24.83 o 
 -12   4   3       22.25        5.67     10.91 o 
 -10   4   3       49.15       40.23     12.04 o 
  -8   4   3       45.75       57.87      9.10 o 
  -6   4   3     1193.84     1180.31     27.98 o 
  -4   4   3      121.09      135.30     11.53 o 
  -2   4   3       21.64       29.28      7.04 o 
   0   4   3      951.66     1106.25     18.76 o 
   2   4   3        9.38       15.41      5.26 o 
   4   4   3      423.44      415.61     12.64 o 
   6   4   3      679.86      744.32     24.21 o 
   8   4   3      171.86      188.27     12.78 o 
  10   4   3       33.22       22.77      9.74 o 
  12   4   3      433.98      442.95     20.28 o 
  14   4   3     2156.65     2218.81     43.82 o 
  16   4   3       29.17       26.07     15.38 o 
  18   4   3      259.05      282.43     21.29 o 
  20   4   3      146.56      131.67     19.90 o 
  22   4   3      199.79      253.56     64.63 o 
 -23   5   3        7.22      -10.30     17.17 o 
 -21   5   3        0.80      -16.37     16.96 o 
 -19   5   3      702.94      687.10     33.68 o 
 -17   5   3        0.91        2.87     14.66 o 
 -15   5   3     1482.40     1443.58     69.49 o 
 -13   5   3       14.45       -8.95     12.21 o 
 -11   5   3      371.91      384.54     28.65 o 
  -9   5   3       67.45       43.27     10.85 o 
  -7   5   3      196.56      227.09     15.80 o 
  -5   5   3      679.82      683.65     22.85 o 
  -3   5   3      867.86      915.55     22.77 o 
  -1   5   3      135.01      147.80     12.68 o 
   1   5   3     1155.03     1180.44     21.63 o 
   3   5   3      130.45      133.80      9.57 o 
   5   5   3       61.04       81.82      8.97 o 
   7   5   3       10.96        8.92      8.54 o 
   9   5   3      991.39      945.07     25.73 o 
  11   5   3        0.59       -1.71     10.49 o 
  13   5   3      692.19      742.14     30.12 o 
  15   5   3      120.36      150.21     21.31 o 
  17   5   3      120.31      134.56     21.90 o 
  19   5   3      166.51      182.98     25.52 o 
  21   5   3      121.78      106.41     25.62 o 
 -22   6   3       53.80       54.61     24.11 o 
 -20   6   3       40.92       73.08     22.43 o 
 -18   6   3        0.21       21.91     24.26 o 
 -16   6   3       17.13       11.67     16.74 o 
 -14   6   3       94.10       77.32     27.92 o 
 -12   6   3       17.72       33.40     33.35 o 
 -10   6   3       46.86       34.64     18.77 o 
  -8   6   3      445.12      429.74     36.32 o 
  -6   6   3      113.65      139.71     23.08 o 
  -4   6   3       26.01       21.23     12.07 o 
  -2   6   3     3032.61     3019.00     51.06 o 
   0   6   3      326.14      345.46     17.95 o 
   2   6   3     1995.05     2060.66     46.33 o 
   4   6   3        0.13       -1.24      8.12 o 
   6   6   3       35.95       12.88      9.49 o 
   8   6   3       10.19        1.19     10.71 o 
  10   6   3      628.83      560.86     22.80 o 
  12   6   3      243.59      270.56     23.59 o 
  14   6   3      357.72      344.34     26.59 o 
  16   6   3       73.88       49.66     20.92 o 
  18   6   3       12.25        7.12     21.00 o 
 -19   7   3       14.97       32.84     28.33 o 
 -17   7   3        3.20      -20.62     23.15 o 
 -15   7   3      111.27      115.19     26.76 o 
 -13   7   3       26.42       61.57     23.37 o 
 -11   7   3       17.23        5.63     46.22 o 
  -9   7   3      202.68      182.05     35.87 o 
  -7   7   3       79.26      119.39     39.31 o 
  -5   7   3        3.81      -13.38     12.41 o 
  -3   7   3       10.63        0.45     10.83 o 
  -1   7   3       12.56       17.12     11.38 o 
   1   7   3       62.30       56.46     12.80 o 
   3   7   3       14.72       12.65     13.16 o 
   5   7   3      506.40      453.42     26.38 o 
   7   7   3       22.29        8.26     16.85 o 
   9   7   3       19.94       50.86     29.71 o 
  11   7   3       25.07      -11.82     16.34 o 
  13   7   3       14.52      -16.84     17.00 o 
  15   7   3        0.03      -28.78     19.67 o 
 -16   8   3       23.83       13.01     55.26 o 
 -14   8   3       61.81       74.08     35.81 o 
 -12   8   3       88.20       85.96     27.01 o 
 -10   8   3       32.70       14.28     31.28 o 
  -8   8   3        2.89       19.69     20.84 o 
  -6   8   3      271.72      348.55     47.67 o 
  -4   8   3        4.45       -0.74     17.41 o 
  -2   8   3      489.46      534.53     29.62 o 
   0   8   3       95.55       94.56     17.22 o 
   2   8   3      488.91      471.58     27.95 o 
   4   8   3       22.04       21.17     15.94 o 
   6   8   3        0.12        4.70     27.47 o 
   8   8   3      341.57      347.60     46.44 o 
  10   8   3      291.08      306.24     48.96 o 
  12   8   3       65.12       -2.29     38.11 o 
  -9   9   3       29.38       37.83     35.48 o 
  -7   9   3      150.20      134.74     40.62 o 
  -5   9   3      255.52      212.97     45.38 o 
  -3   9   3      808.53      854.88     44.71 o 
  -1   9   3       79.61      106.53     20.20 o 
   1   9   3      498.74      583.27     89.70 o 
   3   9   3       23.92       26.43     22.61 o 
   5   9   3       45.76       65.39     25.04 o 
   7   9   3       62.02       77.67     36.76 o 
 -28   0   4       89.45       72.13     31.41 o 
 -26   0   4      411.72      534.92     60.11 o 
 -24   0   4        4.13      -14.79     18.75 o 
 -22   0   4      985.55      895.36     40.60 o 
 -20   0   4     3395.36     3428.44     83.34 o 
 -18   0   4      184.02      178.63     19.85 o 
 -16   0   4     4847.91     3705.47    554.38 o 
 -12   0   4       66.32       38.09     32.73 o 
  -8   0   4        1.94       -2.41      9.96 o 
  -6   0   4     3867.26     4015.52     60.97 o 
  -4   0   4       71.21      111.06      9.50 o 
  -2   0   4     3659.52     3572.02     64.24 o 
   0   0   4     5299.76     5151.38    140.45 o 
   2   0   4     1271.42     1197.56     40.57 o 
   4   0   4      718.25      725.91     30.38 o 
   6   0   4       48.01       30.89     13.04 o 
   8   0   4       53.27       56.14     11.13 o 
  10   0   4      637.24      717.27     26.79 o 
  12   0   4        8.80        4.40     11.26 o 
  14   0   4      887.24      924.39     28.28 o 
  16   0   4       24.64       10.38     12.89 o 
  18   0   4      270.15      266.12     29.34 o 
  20   0   4      202.10      218.04     85.28 o 
  22   0   4        1.71       11.59     22.01 o 
  24   0   4      265.88      306.30     43.14 o 
 -27   1   4      189.16      165.20     22.83 o 
 -25   1   4       10.35      -10.66     13.43 o 
 -23   1   4       53.34       11.57     12.39 o 
 -21   1   4      124.02      140.54     14.36 o 
 -19   1   4     1443.77     1459.02     30.59 o 
 -17   1   4     1198.17     1198.78     35.91 o 
 -15   1   4      112.50      111.58     10.00 o 
 -13   1   4      539.33      505.58     17.36 o 
 -11   1   4      471.86      520.98     13.94 o 
  -9   1   4      109.79       98.52      6.74 o 
  -7   1   4      902.32      875.71     17.37 o 
  -5   1   4     2123.28     2094.25     48.51 o 
  -3   1   4     2206.21     2372.03     38.30 o 
  -1   1   4    19546.67    19238.92    252.89 o 
   1   1   4       86.73       62.57      6.86 o 
   3   1   4     1875.40     1956.31     33.59 o 
   5   1   4      132.06      122.59     10.34 o 
   7   1   4     1727.65     1667.34     32.48 o 
   9   1   4      152.34      182.33     12.59 o 
  11   1   4       50.06       75.57     10.49 o 
  13   1   4       71.52       78.50     10.81 o 
  15   1   4      327.49      331.18     18.79 o 
  17   1   4       55.14       30.23     12.93 o 
  19   1   4      112.17       98.08     19.78 o 
  21   1   4      188.22      186.66     24.53 o 
  23   1   4       26.54        6.53     20.83 o 
 -26   2   4      195.89      187.18     27.17 o 
 -24   2   4       44.28       25.22     19.03 o 
 -22   2   4      158.85      154.49     19.21 o 
 -20   2   4        0.11        0.03      9.59 o 
 -18   2   4      974.68      941.30     23.98 o 
 -16   2   4       29.03       23.42      8.22 o 
 -14   2   4       16.63        5.05      6.60 o 
 -12   2   4        9.77       -7.25      7.65 o 
 -10   2   4     7460.90     7223.92     82.41 o 
  -8   2   4      189.04      250.58     13.41 o 
  -6   2   4     2879.44     2913.71     40.93 o 
  -4   2   4      165.03      191.68     12.65 o 
  -2   2   4     3241.26     3254.31     84.38 o 
   0   2   4     2645.73     2529.34     42.36 o 
   2   2   4    11641.78    12270.81    145.91 o 
   4   2   4       82.26       95.09      7.76 o 
   6   2   4     8330.14     8882.22     98.03 o 
   8   2   4       36.34       56.40      9.76 o 
  10   2   4      107.88       95.80      8.94 o 
  12   2   4      191.37      206.94     12.22 o 
  14   2   4      722.16      766.30     23.59 o 
  16   2   4        1.72       -9.76     11.66 o 
  18   2   4        0.04        1.70     13.23 o 
  20   2   4       50.46       33.07     19.06 o 
  22   2   4       23.03       34.90     31.64 o 
 -25   3   4       51.21       67.91     22.89 o 
 -23   3   4      102.24      145.31     22.67 o 
 -21   3   4       29.85        0.61     15.57 o 
 -19   3   4      360.82      337.59     25.03 o 
 -17   3   4      178.35      180.33     19.24 o 
 -15   3   4     1411.25     1361.75     38.46 o 
 -13   3   4      133.19      131.07      8.84 o 
 -11   3   4      631.15      646.39     29.03 o 
  -9   3   4      318.33      344.26     15.34 o 
  -7   3   4      291.03      337.73     15.56 o 
  -5   3   4      530.54      583.85     18.45 o 
  -3   3   4      100.62      109.67     15.19 o 
  -1   3   4     2796.64     2943.34     48.26 o 
   1   3   4     2859.83     2910.46     37.21 o 
   3   3   4      866.18      827.79     16.17 o 
   5   3   4      649.09      662.08     15.18 o 
   7   3   4      134.78      171.73     15.96 o 
   9   3   4     1129.76     1117.92     25.27 o 
  11   3   4      601.99      607.55     20.06 o 
  13   3   4      358.51      371.47     18.79 o 
  15   3   4      662.04      649.42     28.19 o 
  17   3   4       21.06       42.78     17.33 o 
  19   3   4      357.25      395.67     26.25 o 
  21   3   4      120.80      127.07     24.45 o 
 -24   4   4       27.54       43.69     21.15 o 
 -22   4   4       28.90       35.72     18.86 o 
 -20   4   4       15.56        5.64     15.25 o 
 -18   4   4      490.33      500.03     29.50 o 
 -16   4   4       88.38       51.74     15.37 o 
 -14   4   4     1076.56      990.66     33.19 o 
 -12   4   4      106.51       98.01     45.94 o 
 -10   4   4        4.45        4.48      8.20 o 
  -8   4   4      273.02      230.38     14.48 o 
  -6   4   4      373.91      348.90     16.25 o 
  -4   4   4      105.14      109.47     11.57 o 
  -2   4   4       27.33       26.40     11.08 o 
   0   4   4        1.40        2.16      4.56 o 
   2   4   4      832.31      952.57     18.40 o 
   4   4   4        1.60       -4.29      5.94 o 
   6   4   4       13.42        1.81      6.98 o 
   8   4   4      935.21      932.65     26.48 o 
  10   4   4      289.47      305.00     25.51 o 
  12   4   4     1163.09     1130.71     34.72 o 
  14   4   4       46.03       26.44     15.83 o 
  16   4   4        3.07      -22.96     15.31 o 
  18   4   4       91.01       63.39     17.30 o 
  20   4   4        0.88      -22.40     16.53 o 
 -23   5   4       56.42       44.80     28.72 o 
 -21   5   4        0.85       12.82     21.59 o 
 -19   5   4     1156.96     1071.95     43.43 o 
 -17   5   4        6.84       35.97     16.99 o 
 -15   5   4      169.76      236.16     22.35 o 
 -13   5   4        2.38      -19.37     15.10 o 
 -11   5   4      302.99      307.68     34.16 o 
  -9   5   4      173.26      166.36     17.83 o 
  -7   5   4      357.75      331.69     18.82 o 
  -5   5   4      211.12      271.46     23.17 o 
  -3   5   4     1263.28     1248.17     32.49 o 
  -1   5   4      482.42      444.56     18.92 o 
   1   5   4       76.60       87.90      8.13 o 
   3   5   4        0.03        9.45      6.82 o 
   5   5   4      617.45      652.34     17.83 o 
   7   5   4      112.72      111.35     12.30 o 
   9   5   4      314.29      295.16     20.71 o 
  11   5   4      666.70      758.59     29.64 o 
  13   5   4       40.97       19.88     16.35 o 
  15   5   4      516.12      600.05     32.25 o 
  17   5   4       43.79       36.62     20.04 o 
  19   5   4      450.25      505.50     41.95 o 
 -22   6   4       24.95       47.81     22.82 o 
 -20   6   4      239.72      236.52     27.88 o 
 -18   6   4      102.41       66.44     25.88 o 
 -16   6   4        0.26       18.74     34.30 o 
 -14   6   4       68.53       62.74     22.88 o 
 -12   6   4      194.66      194.42     26.62 o 
 -10   6   4     4670.16     4329.41    102.06 o 
  -8   6   4      244.38      280.09     19.31 o 
  -6   6   4     2025.86     1947.80     45.03 o 
  -4   6   4      398.45      430.46     22.81 o 
  -2   6   4     1461.29     1488.70     32.97 o 
   0   6   4     1040.79     1035.51     27.27 o 
   2   6   4      105.24      114.94     15.01 o 
   4   6   4     1145.44     1033.57     31.57 o 
   6   6   4      783.15      697.30     36.50 o 
   8   6   4        0.54        3.83     20.58 o 
  10   6   4       29.24       29.78     16.00 o 
  12   6   4       94.23       93.11     19.45 o 
  14   6   4       77.17       52.36     20.05 o 
  16   6   4       14.72       -9.61     25.19 o 
  18   6   4       23.75       11.14     25.88 o 
 -19   7   4       26.69       52.39     36.65 o 
 -17   7   4       90.11       61.14     27.38 o 
 -15   7   4        0.02       -4.84     34.94 o 
 -13   7   4      175.50      143.02     27.52 o 
 -11   7   4      217.97      280.91     51.59 o 
  -9   7   4      490.38      525.60     36.42 o 
  -7   7   4      718.73      717.87     38.14 o 
  -5   7   4       74.43       83.11     15.93 o 
  -3   7   4      104.28       99.08     16.25 o 
  -1   7   4      438.14      430.74     21.66 o 
   1   7   4       36.01       25.22     12.06 o 
   3   7   4      564.76      511.56     33.96 o 
   5   7   4       53.18       27.10     18.85 o 
   7   7   4        4.15      -20.70     21.88 o 
   9   7   4       38.95       33.52     29.04 o 
  11   7   4        3.86       10.13     33.35 o 
  13   7   4        5.24       -4.87     35.31 o 
  15   7   4       86.25       93.60     24.67 o 
 -14   8   4       79.26       31.14     26.76 o 
 -12   8   4      161.04      144.52     55.98 o 
 -10   8   4      693.34      745.12     88.91 o 
  -8   8   4       33.47        2.57     21.49 o 
  -6   8   4        3.18       26.14     21.37 o 
  -4   8   4        5.21        3.65     17.83 o 
  -2   8   4      605.03      658.02     36.49 o 
   0   8   4       32.04       60.82     20.73 o 
   2   8   4        9.21       -0.88     18.05 o 
   4   8   4       13.66       23.28     20.26 o 
   6   8   4       18.93       30.80     21.44 o 
   8   8   4      487.37      467.12     52.65 o 
  10   8   4       81.86       86.00     40.57 o 
  12   8   4      254.21      347.82     56.68 o 
  -9   9   4      171.44      188.63     45.94 o 
  -7   9   4       12.39       63.62     37.32 o 
  -5   9   4       31.45        2.69     31.89 o 
  -3   9   4       75.23       62.94     34.72 o 
  -1   9   4      284.54      269.41     32.24 o 
   1   9   4       43.73       61.39     43.17 o 
   3   9   4      117.60       95.69     26.23 o 
   5   9   4      239.33      220.44     52.54 o 
 -27   1   5       51.41       38.77     22.47 o 
 -25   1   5       40.40       14.92     16.76 o 
 -23   1   5       56.43       18.96     12.66 o 
 -21   1   5      794.19      855.21     25.04 o 
 -19   1   5       78.42       36.88     11.02 o 
 -17   1   5     1430.24     1369.46     33.20 o 
 -15   1   5       17.14       19.35      7.84 o 
 -13   1   5      254.71      247.12     12.00 o 
 -11   1   5      159.93      141.13     10.47 o 
  -9   1   5      131.94      110.18     13.59 o 
  -7   1   5     1512.73     1595.81     27.16 o 
  -5   1   5       12.24        0.50      5.29 o 
  -3   1   5      178.57      238.56     11.36 o 
  -1   1   5     1228.80     1130.13     23.39 o 
   1   1   5     1172.68     1148.93     23.91 o 
   3   1   5     1601.39     1627.20     30.56 o 
   5   1   5      280.04      316.95     17.44 o 
   7   1   5      753.45      715.27     24.50 o 
   9   1   5       30.43       25.53     10.08 o 
  11   1   5     4007.24     4177.16     72.14 o 
  13   1   5       45.94       42.98     11.44 o 
  15   1   5     1120.38     1194.32     35.96 o 
  17   1   5        0.25      -18.43     12.29 o 
  19   1   5       15.50       18.57     18.13 o 
  21   1   5        0.39        9.13     19.32 o 
  23   1   5       47.28       42.56     23.73 o 
 -26   2   5      265.52      354.77     32.00 o 
 -24   2   5       33.73       24.36     19.32 o 
 -22   2   5       21.53        5.86     15.83 o 
 -20   2   5      124.21      121.38     15.22 o 
 -18   2   5     1223.94     1285.62     35.74 o 
 -16   2   5       78.44       77.15     10.23 o 
 -14   2   5     2690.75     2792.79     64.11 o 
 -12   2   5      520.97      577.79     15.64 o 
 -10   2   5     1824.67     1794.58     30.18 o 
  -8   2   5        3.84        6.51      5.51 o 
  -6   2   5     1525.22     1738.19     34.53 o 
  -4   2   5     4026.58     4027.99    161.38 o 
  -2   2   5    11823.30    12485.08    211.16 o 
   0   2   5      746.40      856.00     34.99 o 
   2   2   5     6668.21     6993.75    101.19 o 
   4   2   5      680.38      561.67     15.54 o 
   6   2   5      109.89      120.09     11.25 o 
   8   2   5      240.36      274.46     11.75 o 
  10   2   5      398.85      414.99     18.75 o 
  12   2   5       33.06       39.63     12.54 o 
  14   2   5      578.78      555.74     25.80 o 
  16   2   5      115.53       74.61     17.95 o 
  18   2   5      178.91      190.01     19.88 o 
  20   2   5       40.22       40.30     20.48 o 
  22   2   5        1.06       -0.05     20.91 o 
 -25   3   5        4.09       10.11     21.51 o 
 -23   3   5      111.23      125.85     22.55 o 
 -21   3   5      139.25      118.19     20.23 o 
 -19   3   5       86.11       64.16     16.93 o 
 -17   3   5       28.98       49.19     15.27 o 
 -15   3   5      493.29      496.44     25.32 o 
 -13   3   5       40.03       22.97     19.50 o 
 -11   3   5      108.08       88.36     13.91 o 
  -9   3   5      643.88      728.85     21.83 o 
  -7   3   5      585.47      655.41     20.68 o 
  -5   3   5     2908.58     2878.31     61.35 o 
  -3   3   5      311.00      322.48     27.22 o 
  -1   3   5      674.64      707.00     25.45 o 
   1   3   5      184.63      221.69     16.62 o 
   3   3   5       43.63       12.18      6.53 o 
   5   3   5      298.47      275.77     12.17 o 
   7   3   5      113.51      109.59      8.79 o 
   9   3   5        3.70       -5.54      8.14 o 
  11   3   5       88.66       90.58     12.39 o 
  13   3   5      457.06      480.29     26.36 o 
  15   3   5       60.72       71.85     17.32 o 
  17   3   5      559.40      522.11     30.63 o 
  19   3   5      178.31      147.25     21.00 o 
  21   3   5       26.97       23.48     21.99 o 
 -24   4   5       21.40       16.75     20.45 o 
 -22   4   5        8.78        9.82     17.84 o 
 -20   4   5      337.48      291.58     32.65 o 
 -18   4   5       43.26       13.98     15.50 o 
 -16   4   5      311.73      257.27     27.08 o 
 -14   4   5      119.05      129.68     22.30 o 
 -12   4   5        0.76       -7.79     14.14 o 
 -10   4   5        5.99       10.07      9.30 o 
  -8   4   5      291.78      309.33     17.15 o 
  -6   4   5      138.11      169.54     13.78 o 
  -4   4   5       65.35       51.30     11.80 o 
  -2   4   5      232.52      232.81     11.90 o 
   0   4   5      103.25      131.96     11.64 o 
   2   4   5      150.09      149.06      8.91 o 
   4   4   5       28.35       22.96      6.96 o 
   6   4   5        1.17      -12.03      8.02 o 
   8   4   5       72.00       90.42     13.97 o 
  10   4   5        9.77       -4.61     11.91 o 
  12   4   5      223.28      203.31     21.03 o 
  14   4   5      196.08      158.09     20.22 o 
  16   4   5      206.27      214.12     25.65 o 
  18   4   5        0.00        8.71     22.61 o 
  20   4   5      333.10      287.33     34.44 o 
 -23   5   5       25.99       29.69     24.26 o 
 -21   5   5      177.01      186.77     25.00 o 
 -19   5   5        0.01       15.45     34.30 o 
 -17   5   5     1422.17     1319.78     52.44 o 
 -15   5   5       84.71       80.18     22.14 o 
 -13   5   5      673.27      562.03     34.50 o 
 -11   5   5      627.44      530.47     32.83 o 
  -9   5   5     1132.58     1184.40     32.76 o 
  -7   5   5        5.94        1.03      9.94 o 
  -5   5   5     5859.23     5691.96     94.42 o 
  -3   5   5     1366.10     1351.32     35.92 o 
  -1   5   5     2650.43     2610.97     64.29 o 
   1   5   5       56.83       56.39      7.73 o 
   3   5   5      556.52      525.76     15.57 o 
   5   5   5      337.99      283.64     15.93 o 
   7   5   5       12.55       14.53     11.44 o 
   9   5   5      169.44      191.35     18.50 o 
  11   5   5     1014.64      956.36     33.66 o 
  13   5   5      412.65      408.47     27.73 o 
  15   5   5      897.48      911.76     53.29 o 
  17   5   5        3.34        1.26     19.43 o 
  19   5   5        7.57       13.74     22.39 o 
 -22   6   5      134.18      170.88     68.55 o 
 -20   6   5        0.03       26.88     25.83 o 
 -18   6   5      585.59      611.06     43.40 o 
 -16   6   5        1.03      -27.34     29.07 o 
 -14   6   5      209.08      210.42     32.03 o 
 -12   6   5       68.86       73.04     22.28 o 
 -10   6   5        3.88        1.09     16.92 o 
  -8   6   5      104.21      107.17     16.00 o 
  -6   6   5      135.26      139.30     18.85 o 
  -4   6   5      184.85      206.90     18.61 o 
  -2   6   5      162.07      143.78     20.99 o 
   0   6   5      227.95      214.16     17.56 o 
   2   6   5     1231.88     1079.30     46.81 o 
   4   6   5      116.66      117.32     20.45 o 
   6   6   5        0.09       20.27     15.33 o 
   8   6   5      250.80      244.01     20.85 o 
  10   6   5      866.08      813.13     41.05 o 
  12   6   5      300.66      318.63     25.75 o 
  14   6   5       95.97      100.66     26.35 o 
  16   6   5       78.32       66.87     44.55 o 
 -19   7   5      192.69      272.57     36.91 o 
 -17   7   5       30.12       15.65     24.61 o 
 -15   7   5       21.64        5.57     23.24 o 
 -13   7   5       34.85       10.11     21.63 o 
 -11   7   5      245.36      288.01     31.81 o 
  -9   7   5      468.09      538.71     38.32 o 
  -7   7   5       11.27       12.55     19.40 o 
  -5   7   5        3.75        9.10     13.18 o 
  -3   7   5       22.27       40.94     14.77 o 
  -1   7   5      129.27      121.35     19.78 o 
   1   7   5       50.96       29.02     15.09 o 
   3   7   5        2.30      -15.64     14.72 o 
   5   7   5        9.75        7.33     17.13 o 
   7   7   5       71.36       74.53     27.98 o 
   9   7   5        7.55       -4.03     25.57 o 
  11   7   5       55.20       62.00     36.48 o 
  13   7   5       54.90       76.16     39.84 o 
 -14   8   5        2.19        1.13     57.02 o 
 -12   8   5      419.12      420.43     73.36 o 
 -10   8   5       60.49       32.75     24.51 o 
  -8   8   5      322.25      286.67     33.41 o 
  -6   8   5       50.37       39.97     22.47 o 
  -4   8   5       15.03       28.09     16.40 o 
  -2   8   5      270.49      322.16     30.42 o 
   0   8   5       19.18        5.76     19.20 o 
   2   8   5      383.43      380.08     34.07 o 
   4   8   5        0.24       -5.64     17.85 o 
   6   8   5       11.80        2.69     26.58 o 
   8   8   5        0.16       23.11     28.76 o 
  10   8   5      119.60      116.56     38.83 o 
  -7   9   5       93.32      124.50     39.90 o 
  -5   9   5      637.29      647.52     66.20 o 
  -3   9   5       88.50      113.17     26.20 o 
  -1   9   5      751.78      771.69     51.76 o 
   1   9   5       32.89       80.16     24.63 o 
   3   9   5       12.23       52.51     23.93 o 
 -28   0   6       11.74       15.82     22.37 o 
 -26   0   6      239.92      174.36     57.69 o 
 -24   0   6        0.46      -28.09     18.73 o 
 -22   0   6      365.91      333.81     32.59 o 
 -20   0   6     2025.36     1971.32     60.87 o 
 -18   0   6       42.50       21.49     13.42 o 
 -16   0   6     4023.88     3959.13    164.29 o 
 -14   0   6     1438.15     1271.02     41.42 o 
 -12   0   6      150.42      154.80     21.01 o 
 -10   0   6      291.05      286.61     15.31 o 
  -8   0   6       51.14       69.70      9.22 o 
  -6   0   6     6219.98     6056.69    108.59 o 
  -4   0   6      978.13      954.67     25.82 o 
  -2   0   6       20.99       29.87      9.62 o 
   0   0   6     1918.45     1777.09     58.59 o 
   2   0   6      833.34      875.31     38.33 o 
   4   0   6     1035.89     1076.98     44.60 o 
   6   0   6       11.34       27.31     15.89 o 
   8   0   6      122.31       90.42     20.42 o 
  10   0   6       13.38        9.29     18.24 o 
  12   0   6      889.40     1010.95     48.96 o 
  14   0   6       22.56        2.91     22.10 o 
  16   0   6      107.60       98.43     33.91 o 
  18   0   6      135.31      128.98     40.79 o 
  20   0   6       16.65       22.05     32.85 o 
  22   0   6       18.52       13.09     38.61 o 
 -27   1   6       51.12       57.51     23.96 o 
 -25   1   6      135.60       78.21     30.79 o 
 -23   1   6       37.00       35.10     13.37 o 
 -21   1   6       89.16       92.23     15.45 o 
 -19   1   6      387.75      416.90     18.72 o 
 -17   1   6     4165.15     4109.97     58.15 o 
 -15   1   6        0.58        2.51     10.38 o 
 -13   1   6      355.65      312.96     17.80 o 
 -11   1   6        1.85       -9.55      6.36 o 
  -9   1   6     5037.26     5253.61     71.23 o 
  -7   1   6     1097.13     1119.58     25.33 o 
  -5   1   6      415.22      464.99     13.11 o 
  -3   1   6      385.16      371.05     11.07 o 
  -1   1   6       47.41       33.00      7.17 o 
   1   1   6       88.33       72.90      8.18 o 
   3   1   6     2552.59     2592.59     55.56 o 
   5   1   6       45.84       33.21     10.72 o 
   7   1   6      133.68      136.98     15.79 o 
   9   1   6       29.01       38.54     13.81 o 
  11   1   6      620.50      698.87     29.02 o 
  13   1   6        7.21       10.11     13.19 o 
  15   1   6      341.62      363.06     30.81 o 
  17   1   6        0.09      -12.50     15.59 o 
  19   1   6       49.29       55.98     26.33 o 
  21   1   6      297.77      393.15     41.82 o 
 -26   2   6      692.14      824.49     49.72 o 
 -24   2   6       45.13       36.19     19.96 o 
 -22   2   6      374.23      391.42     28.72 o 
 -20   2   6        0.79       -2.81     15.26 o 
 -18   2   6      156.16      156.46     19.30 o 
 -16   2   6      197.96      227.34     17.74 o 
 -14   2   6       32.94       11.95      7.96 o 
 -12   2   6       41.03       62.18      8.91 o 
 -10   2   6      444.94      422.04     14.41 o 
  -8   2   6     1863.71     1846.93     31.75 o 
  -6   2   6      154.08      142.41     13.90 o 
  -4   2   6     1790.31     1736.92     42.07 o 
  -2   2   6     4033.20     4231.28     74.10 o 
   0   2   6     7933.73     8168.39    117.51 o 
   2   2   6     6310.35     6279.78     93.76 o 
   4   2   6     1289.36     1321.49     29.65 o 
   6   2   6        8.52        3.44     10.58 o 
   8   2   6      656.54      748.25     23.94 o 
  10   2   6      248.73      264.73     24.27 o 
  12   2   6     2134.08     2223.62     41.80 o 
  14   2   6      215.42      238.32     35.98 o 
  16   2   6      957.96     1069.63     56.14 o 
  18   2   6       83.98       69.17     17.70 o 
  20   2   6      155.39      122.25     25.29 o 
 -25   3   6       27.18       12.31     20.69 o 
 -23   3   6        0.03       32.03     19.36 o 
 -21   3   6       77.97       56.17     18.30 o 
 -19   3   6       54.67       39.20     16.80 o 
 -17   3   6      235.26      168.78     26.22 o 
 -15   3   6       99.64       49.83     22.91 o 
 -13   3   6      139.49      184.85     21.54 o 
 -11   3   6      164.06      173.80     21.66 o 
  -9   3   6       51.20       55.14     10.32 o 
  -7   3   6      662.14      669.17     22.34 o 
  -5   3   6     3112.46     3217.83     68.60 o 
  -3   3   6      153.00      165.52     15.83 o 
  -1   3   6       48.29       93.23     16.34 o 
   1   3   6     1067.30     1195.70     35.92 o 
   3   3   6     3161.33     3122.00    103.77 o 
   5   3   6      888.09      907.39     22.40 o 
   7   3   6      205.05      226.00     14.61 o 
   9   3   6      422.24      449.03     18.87 o 
  11   3   6      385.57      386.15     19.34 o 
  13   3   6      644.08      671.81     29.28 o 
  15   3   6      972.02     1115.71     38.23 o 
  17   3   6      111.42       91.96     21.97 o 
  19   3   6       27.13       17.40     17.30 o 
 -24   4   6        5.36        6.35     20.39 o 
 -22   4   6       52.34       65.36     36.26 o 
 -20   4   6       54.49       20.45     21.41 o 
 -18   4   6       12.20       24.89     20.17 o 
 -16   4   6       38.12       28.18     19.19 o 
 -14   4   6      329.42      279.98     28.25 o 
 -12   4   6      305.02      279.40     26.81 o 
 -10   4   6       22.72        6.59     10.05 o 
  -8   4   6     1915.70     1887.88     42.01 o 
  -6   4   6      329.63      349.70     19.63 o 
  -4   4   6      318.28      359.09     22.76 o 
  -2   4   6      573.12      522.61     17.80 o 
   0   4   6      183.19      187.27     13.19 o 
   2   4   6      564.52      570.49     20.85 o 
   4   4   6      136.93      125.42     11.78 o 
   6   4   6       22.80       16.88     11.86 o 
   8   4   6        9.37        1.69     15.35 o 
  10   4   6       53.02       30.88     15.11 o 
  12   4   6      265.05      259.88     23.10 o 
  14   4   6       10.15        1.26     16.60 o 
  16   4   6       53.85       68.06     20.70 o 
  18   4   6      224.23      236.39     38.49 o 
 -23   5   6        9.98      -12.65     63.96 o 
 -21   5   6        0.07       13.65     24.66 o 
 -19   5   6      118.54       97.20     35.08 o 
 -17   5   6     1565.53     1522.35     57.91 o 
 -15   5   6       19.92       29.21     19.55 o 
 -13   5   6       40.51       79.23     22.14 o 
 -11   5   6      238.62      287.21     28.21 o 
  -9   5   6     1634.70     1573.92     39.70 o 
  -7   5   6      995.87      994.25     31.13 o 
  -5   5   6      292.64      303.71     20.38 o 
  -3   5   6      110.51      107.48     25.15 o 
  -1   5   6     2587.06     2457.96     62.98 o 
   1   5   6       11.61       17.88     13.85 o 
   3   5   6      166.08      147.69     12.70 o 
   5   5   6       23.45       21.25     10.22 o 
   7   5   6     1199.37     1111.77     38.73 o 
   9   5   6       33.88       20.34     15.05 o 
  11   5   6       67.98       38.40     16.89 o 
  13   5   6       20.19        4.47     17.62 o 
  15   5   6       85.82       83.42     21.54 o 
  17   5   6        0.11       19.22     21.58 o 
 -20   6   6       46.97       46.40     47.93 o 
 -18   6   6      131.69      156.20     86.70 o 
 -16   6   6       13.68       21.90     23.54 o 
 -14   6   6       14.61       36.62     21.82 o 
 -12   6   6       94.27       86.71     22.48 o 
 -10   6   6       41.65       24.96     20.79 o 
  -8   6   6      320.57      335.83     22.81 o 
  -6   6   6      125.70      126.71     17.13 o 
  -4   6   6        2.85        7.52     12.74 o 
  -2   6   6       26.34       36.05     13.77 o 
   0   6   6      436.31      390.04     41.77 o 
   2   6   6       29.93       16.41     14.58 o 
   4   6   6       25.16        5.49     15.25 o 
   6   6   6       54.11       24.69     21.91 o 
   8   6   6      131.24      222.87     37.94 o 
  10   6   6      107.92      121.20     21.22 o 
  12   6   6      615.31      682.00     34.48 o 
  14   6   6      138.77      105.70     24.45 o 
 -17   7   6      100.96      133.03     30.30 o 
 -15   7   6       71.24       61.87     26.74 o 
 -13   7   6      104.22       85.02     24.81 o 
 -11   7   6      170.21      158.73     28.33 o 
  -9   7   6      372.77      404.62     36.04 o 
  -7   7   6      225.71      234.00     32.79 o 
  -5   7   6        1.61        7.87     13.63 o 
  -3   7   6        9.33       -7.73     12.91 o 
  -1   7   6      180.91      162.28     19.55 o 
   1   7   6      336.96      343.66     33.07 o 
   3   7   6      962.60      912.76     44.20 o 
   5   7   6      101.37      111.03     22.94 o 
   7   7   6       54.00       23.28     26.63 o 
   9   7   6       25.48      -29.15     26.80 o 
  11   7   6       75.04       18.69     38.22 o 
 -14   8   6      122.71      137.67     30.86 o 
 -12   8   6       98.49      108.67     30.17 o 
 -10   8   6       11.51        5.65     27.61 o 
  -8   8   6      619.35      655.92    102.31 o 
  -6   8   6        9.82        7.88     23.24 o 
  -4   8   6       64.49       91.99     19.96 o 
  -2   8   6        3.38       12.24     17.10 o 
   0   8   6       87.16       73.23     22.18 o 
   2   8   6       66.70       58.28     30.89 o 
   4   8   6       42.37       56.89     22.39 o 
   6   8   6      116.41      100.33     34.41 o 
   8   8   6        2.75       15.84     30.55 o 
  -5   9   6      319.52      302.78     52.26 o 
  -3   9   6      134.71       87.84     27.15 o 
  -1   9   6      161.58      135.74     36.51 o 
 -27   1   7       25.12      -12.28     25.27 o 
 -25   1   7      162.35      162.87     30.73 o 
 -23   1   7       12.37        5.51     21.50 o 
 -21   1   7     1051.96     1065.91     36.84 o 
 -19   1   7      332.04      345.49     23.70 o 
 -17   1   7     1846.60     1840.66     45.02 o 
 -15   1   7      620.59      565.21     26.29 o 
 -13   1   7        1.70      -10.85      8.18 o 
 -11   1   7      285.06      344.01     14.75 o 
  -9   1   7      514.81      514.30     16.56 o 
  -7   1   7      575.46      582.77     16.11 o 
  -5   1   7       26.69       56.02      6.96 o 
  -3   1   7      212.19      236.91      9.84 o 
  -1   1   7      872.20      895.87     22.83 o 
   1   1   7      104.76      109.70     15.70 o 
   3   1   7     2714.94     2653.06     58.89 o 
   5   1   7        6.79        6.39     12.45 o 
   7   1   7      209.99      269.45     33.29 o 
   9   1   7        5.15        3.28     13.16 o 
  11   1   7      132.65      118.61     20.25 o 
  13   1   7       20.81       28.42     14.69 o 
  15   1   7        0.69      -19.35     18.58 o 
  17   1   7        0.37      -19.18     16.70 o 
  19   1   7       88.45       77.72     28.94 o 
 -26   2   7      190.87      249.63     37.22 o 
 -24   2   7        6.87       48.97     34.61 o 
 -22   2   7       43.35       21.04     23.06 o 
 -20   2   7      235.19      215.36     28.94 o 
 -18   2   7        2.31      -19.06     17.21 o 
 -16   2   7     1945.73     1997.55     60.11 o 
 -14   2   7      123.53      141.41     12.39 o 
 -12   2   7      915.16      942.86     22.72 o 
 -10   2   7       66.11       84.30     12.61 o 
  -8   2   7      546.09      500.65     19.49 o 
  -6   2   7      958.99     1003.90     31.66 o 
  -4   2   7     4047.70     4052.63     66.25 o 
  -2   2   7       62.89       89.92     10.44 o 
   0   2   7     1741.90     1826.81     37.12 o 
   2   2   7     1276.83     1250.23     33.00 o 
   4   2   7       60.55      112.60     16.03 o 
   6   2   7       73.95       94.86     15.82 o 
   8   2   7      277.62      308.98     23.50 o 
  10   2   7      242.96      234.92     19.20 o 
  12   2   7      802.48      905.38     30.08 o 
  14   2   7      122.21      179.32     34.92 o 
  16   2   7      626.86      750.34     41.97 o 
  18   2   7        0.12       -1.13     23.44 o 
  20   2   7       14.39       13.93     29.85 o 
 -25   3   7       16.75       19.07     28.67 o 
 -23   3   7       75.12       58.13     34.86 o 
 -21   3   7       37.34       -7.55     21.56 o 
 -19   3   7       15.26      -22.48     19.19 o 
 -17   3   7       90.60      119.10     22.78 o 
 -15   3   7      103.59       70.13     20.02 o 
 -13   3   7      939.68      769.44     76.52 o 
 -11   3   7       34.64       34.17     16.35 o 
  -9   3   7      447.86      475.34     23.41 o 
  -7   3   7       66.28       98.04     12.45 o 
  -5   3   7     1202.28     1172.82     36.40 o 
  -3   3   7        3.01        2.78     10.21 o 
  -1   3   7      968.94      999.61     45.63 o 
   1   3   7      833.32      716.12     28.62 o 
   3   3   7      354.80      402.71     18.46 o 
   5   3   7      584.86      605.21     27.83 o 
   7   3   7      667.02      731.34     25.63 o 
   9   3   7       17.90       10.49     12.59 o 
  11   3   7      119.56      149.26     15.84 o 
  13   3   7       92.42       92.36     19.47 o 
  15   3   7        5.67      -22.71     17.45 o 
  17   3   7       15.53        3.03     19.30 o 
  19   3   7        0.06      -26.86     17.90 o 
 -24   4   7       66.67       93.29     42.64 o 
 -22   4   7        0.03       15.22     24.09 o 
 -20   4   7      154.30      124.53     27.12 o 
 -18   4   7        5.08       14.64     21.05 o 
 -16   4   7      384.87      302.85     30.44 o 
 -14   4   7      278.95      231.05     26.58 o 
 -12   4   7      320.84      318.99     30.22 o 
 -10   4   7      348.08      356.19     21.16 o 
  -8   4   7      285.37      314.16     19.87 o 
  -6   4   7     1042.85      956.20     30.21 o 
  -4   4   7      773.39      784.53     31.88 o 
  -2   4   7     1027.52     1018.41     72.04 o 
   0   4   7        9.68        5.23      8.64 o 
   2   4   7      193.16      201.05     15.89 o 
   4   4   7      266.04      237.18     17.62 o 
   6   4   7      215.66      210.70     22.19 o 
   8   4   7       89.96       66.68     15.67 o 
  10   4   7        6.35       -0.65     15.11 o 
  12   4   7       60.97       29.85     17.90 o 
  14   4   7       41.21       23.00     18.62 o 
  16   4   7        0.84      -25.03     18.77 o 
  18   4   7       16.63        1.27     22.29 o 
 -23   5   7       10.68       33.29     28.11 o 
 -21   5   7       47.93       72.24     41.97 o 
 -19   5   7        0.71      -29.46     22.77 o 
 -17   5   7       81.12      138.60     54.98 o 
 -15   5   7       62.45       93.26     24.40 o 
 -13   5   7       93.45       62.41     21.62 o 
 -11   5   7      280.02      233.64     28.04 o 
  -9   5   7      563.30      534.05     25.42 o 
  -7   5   7        6.62        3.53     12.01 o 
  -5   5   7      141.00      140.23     17.17 o 
  -3   5   7      518.80      522.04     29.25 o 
  -1   5   7     1077.66     1015.70     38.82 o 
   1   5   7       18.74       34.56     14.12 o 
   3   5   7      395.03      349.39     39.90 o 
   5   5   7      301.94      233.39     19.08 o 
   7   5   7      374.52      353.83     23.45 o 
   9   5   7       21.42       -1.00     15.25 o 
  11   5   7      132.08      105.86     20.88 o 
  13   5   7        6.22      -12.76     18.86 o 
  15   5   7        1.45       32.96     21.52 o 
 -20   6   7      587.09      629.09     47.31 o 
 -18   6   7      494.87      531.88     42.94 o 
 -16   6   7      472.79      534.07     42.10 o 
 -14   6   7       15.61      -12.12     31.42 o 
 -12   6   7        4.58      -14.87     30.50 o 
 -10   6   7        0.43        1.43     21.37 o 
  -8   6   7      798.18      800.07     40.88 o 
  -6   6   7       30.92       34.15     13.47 o 
  -4   6   7      540.59      527.12     28.20 o 
  -2   6   7      145.68      127.37     20.45 o 
   0   6   7      412.61      373.83     28.98 o 
   2   6   7        0.94        0.29     14.69 o 
   4   6   7      371.02      278.98     50.42 o 
   6   6   7       12.01      -32.96     22.38 o 
   8   6   7       49.53       21.04     28.09 o 
  10   6   7       38.11       18.69     32.12 o 
  14   6   7       21.24       32.50     22.43 o 
 -17   7   7       79.33       60.13     28.80 o 
 -15   7   7      139.81      176.36     60.80 o 
 -13   7   7        1.96       -8.97     23.34 o 
 -11   7   7      381.26      401.74     53.16 o 
  -9   7   7      292.08      278.53     33.37 o 
  -7   7   7        2.42      -26.03     19.40 o 
  -5   7   7       97.81      124.57     18.81 o 
  -3   7   7       16.14       17.88     15.64 o 
  -1   7   7       10.59        3.64     14.61 o 
   1   7   7      377.10      360.33     31.28 o 
   3   7   7       10.41       19.00     17.59 o 
   5   7   7       27.08       14.33     18.78 o 
   7   7   7        2.86       11.92     25.46 o 
   9   7   7       75.11       30.38     33.80 o 
  11   7   7       52.72       28.59     38.05 o 
 -12   8   7      128.00      116.52     36.09 o 
 -10   8   7       89.70       94.32     41.69 o 
  -8   8   7      647.65      720.98     48.01 o 
  -6   8   7      170.72      194.66     31.53 o 
  -4   8   7      259.41      330.48     27.91 o 
  -2   8   7       28.85       17.27     18.12 o 
   0   8   7      217.07      224.96     29.22 o 
   2   8   7       40.30       14.87     20.42 o 
   4   8   7      181.22      123.49     29.80 o 
   6   8   7        5.30       -1.90     28.37 o 
 -26   0   8       17.69       23.28     44.26 o 
 -24   0   8        4.38      -34.80     23.20 o 
 -22   0   8       17.29      -12.56     45.35 o 
 -20   0   8     3995.90     3944.66    156.87 o 
 -18   0   8      111.75       74.96     21.40 o 
 -16   0   8     3837.82     3784.14     88.87 o 
 -14   0   8      199.90      246.80     24.44 o 
 -12   0   8      418.91      448.75     20.34 o 
 -10   0   8      400.70      458.87     19.89 o 
  -8   0   8     1049.72     1182.83     34.65 o 
  -6   0   8     2958.83     2937.33     69.80 o 
  -4   0   8      449.31      423.90     18.87 o 
  -2   0   8      415.64      410.61     38.75 o 
   0   0   8      724.54      729.83     40.12 o 
   2   0   8       82.07       83.04     21.43 o 
   4   0   8      232.51      237.98     30.10 o 
   6   0   8       48.92       53.94     22.94 o 
   8   0   8     1521.50     1711.40     68.71 o 
  10   0   8      498.97      554.74     41.35 o 
  12   0   8     2252.72     2552.69     91.32 o 
  14   0   8      935.39     1050.79     57.47 o 
  16   0   8      128.61      128.08     42.30 o 
  18   0   8        4.67       16.17     40.18 o 
 -27   1   8       31.72       29.28     25.10 o 
 -25   1   8      315.24      388.61     33.91 o 
 -23   1   8        1.81      -28.16     20.43 o 
 -21   1   8       12.66      -33.47     22.31 o 
 -19   1   8        0.18       -2.56     14.25 o 
 -17   1   8        4.54      -18.61     12.79 o 
 -15   1   8      231.62      290.78     20.64 o 
 -13   1   8      167.14      163.04     12.38 o 
 -11   1   8       21.69       13.13      8.07 o 
  -9   1   8       37.09       18.66      7.83 o 
  -7   1   8     2170.58     2293.64     37.33 o 
  -5   1   8        2.59        2.36      5.79 o 
  -3   1   8      564.20      565.26     18.94 o 
  -1   1   8       14.87        3.56      7.63 o 
   1   1   8     1243.92     1265.73     29.13 o 
   3   1   8      206.71      220.39     20.43 o 
   5   1   8      975.30     1027.73     35.65 o 
   7   1   8      198.60      224.13     49.44 o 
   9   1   8      470.94      517.94     29.21 o 
  11   1   8      173.01      188.44     23.88 o 
  13   1   8     1236.17     1353.12     45.52 o 
  15   1   8      326.01      333.95     79.21 o 
  17   1   8       13.77        1.85     33.80 o 
  19   1   8       15.42      -12.93     26.11 o 
 -26   2   8       78.54      111.62     32.00 o 
 -24   2   8      397.30      430.23     40.43 o 
 -22   2   8       46.01       64.60     39.53 o 
 -20   2   8       57.69       66.22     23.81 o 
 -18   2   8      667.01      704.11     38.39 o 
 -16   2   8      417.77      490.72     34.39 o 
 -14   2   8      973.80      941.19     29.36 o 
 -12   2   8      115.34      129.79     12.53 o 
 -10   2   8       17.02       11.00      9.57 o 
  -8   2   8       72.77       86.46     14.14 o 
  -6   2   8        0.13       -7.28      9.13 o 
  -4   2   8      852.92      893.55     25.56 o 
  -2   2   8      163.77      183.84     13.85 o 
   0   2   8      113.44      143.61     15.68 o 
   2   2   8     1259.79     1337.50     31.93 o 
   4   2   8       27.40       35.89     15.13 o 
   6   2   8        3.80       17.91     15.23 o 
   8   2   8      339.81      376.04     27.32 o 
  10   2   8      148.27      155.37     57.10 o 
  12   2   8      726.12      744.65     30.32 o 
  14   2   8       82.95       99.56     25.27 o 
  16   2   8      229.43      300.34     50.11 o 
  18   2   8       23.27      -24.79     35.03 o 
 -25   3   8       63.25       55.97     29.97 o 
 -23   3   8        0.09        1.53     23.88 o 
 -21   3   8       29.50       31.40     23.38 o 
 -19   3   8      176.32      171.10     27.50 o 
 -17   3   8      651.42      671.81     38.03 o 
 -15   3   8      120.95       79.52     26.13 o 
 -13   3   8      866.45      870.61     39.59 o 
 -11   3   8      673.68      674.71     26.01 o 
  -9   3   8      150.08      155.05     15.58 o 
  -7   3   8       57.99       41.61     13.32 o 
  -5   3   8       23.05       20.17     14.49 o 
  -3   3   8     3139.80     3113.84     70.74 o 
  -1   3   8     1120.14     1170.42     55.34 o 
   1   3   8       14.45       10.46      9.78 o 
   3   3   8      811.23      762.44     28.92 o 
   5   3   8     2849.64     2745.17     66.29 o 
   7   3   8        0.14       10.72     12.60 o 
   9   3   8       13.47       -5.44     13.35 o 
  11   3   8       59.70       46.84     16.54 o 
  13   3   8      255.13      267.72     30.88 o 
  15   3   8      213.82      249.48     32.46 o 
  17   3   8      186.97      243.27     36.71 o 
 -24   4   8      188.99      248.97     48.35 o 
 -22   4   8       66.38       95.90     68.24 o 
 -20   4   8       48.60       34.23     25.04 o 
 -18   4   8       80.39       49.87     23.01 o 
 -16   4   8       83.47       91.34     23.84 o 
 -14   4   8       19.52       24.63     23.25 o 
 -12   4   8      644.19      608.09     46.19 o 
 -10   4   8      312.74      345.86     22.25 o 
  -8   4   8     1995.95     1991.50     46.63 o 
  -6   4   8       81.58      105.81     17.61 o 
  -4   4   8    10260.32    10258.88    259.72 o 
  -2   4   8       12.87      269.99     35.03 o 
   0   4   8     1051.94      956.56     36.93 o 
   2   4   8     1017.66      983.31     29.87 o 
   4   4   8      143.44      121.86     15.95 o 
   6   4   8      416.55      412.28     29.79 o 
   8   4   8       91.25       55.88     19.47 o 
  10   4   8       29.99       44.98     21.48 o 
  12   4   8      193.76      166.08     28.67 o 
  14   4   8       82.81      105.10     28.05 o 
  16   4   8      216.82      236.92     34.96 o 
 -21   5   8        0.00      -18.54     24.08 o 
 -19   5   8       34.42       64.36     25.84 o 
 -17   5   8        7.45        6.00     23.55 o 
 -15   5   8        2.00       -8.39     19.75 o 
 -13   5   8      166.37      148.77     27.04 o 
 -11   5   8      240.55      232.43     28.34 o 
  -9   5   8      407.23      387.76     24.67 o 
  -7   5   8      930.05      870.54     57.79 o 
  -5   5   8       83.32       84.49     20.90 o 
  -3   5   8       14.70       -6.06     14.21 o 
  -1   5   8      277.81      291.16     25.88 o 
   1   5   8       60.66       41.98     15.74 o 
   3   5   8      203.96      183.29     22.01 o 
   5   5   8      379.52      357.64     29.01 o 
   7   5   8        1.16       -4.32     17.22 o 
   9   5   8      255.71      210.34     28.43 o 
  11   5   8       29.98       -5.98     31.17 o 
  13   5   8       14.22      -11.67     35.08 o 
 -20   6   8      192.52      169.66     34.30 o 
 -18   6   8       62.61       74.94     28.65 o 
 -16   6   8     1093.41     1234.57     54.99 o 
 -14   6   8       20.96       45.74     24.27 o 
 -12   6   8        0.12       15.81     22.07 o 
 -10   6   8      110.87      150.32     26.94 o 
  -8   6   8      297.70      283.19     26.50 o 
  -6   6   8        3.09      -12.83     13.09 o 
  -4   6   8        9.63       -0.10     13.68 o 
  -2   6   8        1.73      -13.56     14.43 o 
   0   6   8      185.46      140.82     30.16 o 
   2   6   8       45.22       16.70     27.59 o 
   4   6   8      444.35      358.25     51.34 o 
   6   6   8       19.15       15.72     27.36 o 
   8   6   8       30.75      -13.32     29.38 o 
  10   6   8      400.60      444.29     56.12 o 
  12   6   8      103.11      147.83     44.88 o 
 -15   7   8       20.78       10.65     27.20 o 
 -13   7   8      153.92      211.81     48.54 o 
 -11   7   8      272.12      302.23     35.52 o 
  -9   7   8      132.44      195.50     31.12 o 
  -7   7   8       90.35       94.19     19.57 o 
  -5   7   8       10.65       -3.72     15.96 o 
  -3   7   8       15.86       15.87     16.33 o 
  -1   7   8       43.56       59.78     20.65 o 
   1   7   8      147.91      170.79     25.44 o 
   3   7   8       42.98       66.06     22.07 o 
   5   7   8       84.99       74.84     23.78 o 
   7   7   8       52.15       66.08     32.29 o 
 -10   8   8      351.60      332.91     38.75 o 
  -8   8   8       23.00      -22.18     23.70 o 
  -6   8   8        7.48        3.45     24.47 o 
  -4   8   8       25.83       10.80     19.02 o 
  -2   8   8      149.17      179.18     24.41 o 
   0   8   8      193.19      173.74     24.28 o 
   2   8   8       18.64       30.34     21.66 o 
 -25   1   9       21.18      -30.64     24.17 o 
 -23   1   9       77.88       64.30     23.83 o 
 -21   1   9      132.74      123.22     23.34 o 
 -19   1   9     1197.90     1236.29     43.57 o 
 -17   1   9       12.96       -4.85     12.69 o 
 -15   1   9     2635.11     2693.75     51.64 o 
 -13   1   9       56.61       61.02     11.09 o 
 -11   1   9        0.98       -7.60      8.18 o 
  -9   1   9      336.76      316.90     15.38 o 
  -7   1   9     1096.17     1036.05     30.46 o 
  -5   1   9      735.49      734.94     22.78 o 
  -3   1   9      109.66      117.55     14.05 o 
  -1   1   9        0.12       -7.80      7.64 o 
   1   1   9      355.18      329.30     37.43 o 
   3   1   9      265.72      268.94     23.32 o 
   5   1   9      153.64      183.66     21.82 o 
   7   1   9        9.27       -0.10     16.88 o 
   9   1   9       10.20      -10.09     17.70 o 
  11   1   9        2.33      -14.44     18.54 o 
  13   1   9      616.41      718.54     36.74 o 
  15   1   9       29.65       46.75     37.35 o 
  17   1   9      278.51      338.59     57.97 o 
 -24   2   9      192.57      253.69     68.55 o 
 -22   2   9        0.36      -23.68     23.72 o 
 -20   2   9      236.27      248.55     31.64 o 
 -18   2   9      325.59      352.18     36.04 o 
 -16   2   9       26.64       22.13     18.47 o 
 -14   2   9      147.36      159.55     33.50 o 
 -12   2   9       18.45       14.24     25.25 o 
 -10   2   9        0.45       -4.27      8.57 o 
  -8   2   9       77.90       75.40     12.90 o 
  -6   2   9        4.46       -2.21      8.69 o 
  -4   2   9        0.32       -4.55      8.28 o 
  -2   2   9       55.31       57.06     11.38 o 
   0   2   9       60.25       57.52     11.33 o 
   2   2   9       48.86       36.40     15.94 o 
   4   2   9        1.58       -3.95     15.64 o 
   6   2   9      120.53      111.94     32.29 o 
   8   2   9        5.03      -22.25     16.56 o 
  10   2   9       24.75       -1.02     31.81 o 
  12   2   9      172.26      192.48     31.73 o 
  14   2   9      177.40      210.17     31.27 o 
  16   2   9      274.17      284.80     36.69 o 
 -23   3   9        7.00       -2.21     25.56 o 
 -21   3   9       53.23       29.62     24.48 o 
 -19   3   9        8.72       36.43     22.33 o 
 -17   3   9        0.05      -18.89     18.89 o 
 -15   3   9        6.29       24.34     19.79 o 
 -13   3   9       11.01       13.72     12.69 o 
 -11   3   9       86.67       66.05     14.67 o 
  -9   3   9      103.33       95.05     15.26 o 
  -7   3   9       24.22        9.85     13.53 o 
  -5   3   9      416.64      474.82     27.55 o 
  -3   3   9     2051.01     2044.95     59.82 o 
  -1   3   9        0.02       10.65     12.48 o 
   1   3   9     1356.29     1333.63     34.96 o 
   3   3   9      268.47      212.23     18.29 o 
   5   3   9        7.77       -2.79     16.95 o 
   7   3   9       22.00       44.27     18.93 o 
   9   3   9       72.78       68.56     17.64 o 
  11   3   9        1.44      -17.11     46.22 o 
  13   3   9        7.98       -7.02     28.87 o 
  15   3   9        0.90        2.01     26.01 o 
 -22   4   9       30.29       68.07     28.25 o 
 -20   4   9        6.72       27.33     24.76 o 
 -18   4   9        7.87      -12.04     20.85 o 
 -16   4   9      112.29      164.78     27.81 o 
 -14   4   9       42.66       41.30     22.22 o 
 -12   4   9        6.41       14.88     18.61 o 
 -10   4   9       43.03       51.71     22.05 o 
  -8   4   9     1081.62     1061.54     34.43 o 
  -6   4   9       45.30       41.50     16.35 o 
  -4   4   9        2.24       -0.92     16.37 o 
  -2   4   9      626.98      630.94     32.50 o 
   0   4   9     1658.44     1554.25    145.18 o 
   2   4   9        5.82        7.84     14.86 o 
   4   4   9      197.82      150.19     17.65 o 
   6   4   9      230.40      238.51     43.37 o 
   8   4   9      120.34      152.46     85.72 o 
  10   4   9        1.70       -4.61     20.89 o 
  12   4   9        9.81        1.36     29.29 o 
  14   4   9       71.90       63.32     35.73 o 
 -21   5   9      571.86      607.58     89.19 o 
 -19   5   9       29.49        0.89     24.71 o 
 -17   5   9       70.16       82.85     26.35 o 
 -15   5   9       97.37      109.99     27.63 o 
 -13   5   9       19.78        7.23     56.54 o 
 -11   5   9       14.46        2.48     23.67 o 
  -9   5   9        8.53        5.43     13.88 o 
  -7   5   9      303.26      367.66     24.74 o 
  -5   5   9      302.91      274.22     25.69 o 
  -3   5   9      165.22      167.23     22.21 o 
  -1   5   9        6.12       -8.10     14.89 o 
   1   5   9      156.40      118.93     21.06 o 
   3   5   9      229.44      186.78     23.84 o 
   5   5   9      155.48       99.88     29.94 o 
   7   5   9       30.60       22.49     31.50 o 
   9   5   9        0.33        9.06     30.89 o 
  11   5   9        1.54       18.23     25.11 o 
 -18   6   9      209.43      224.21     35.71 o 
 -16   6   9      285.36      324.47     36.92 o 
 -14   6   9        1.74       16.80     23.45 o 
 -12   6   9        3.82        1.59     22.69 o 
 -10   6   9        5.06       10.88     22.50 o 
  -8   6   9       40.62       19.98     17.04 o 
  -6   6   9       34.53       19.48     15.78 o 
  -4   6   9       16.72       26.67     16.83 o 
  -2   6   9        1.88        2.72     16.11 o 
   0   6   9       10.76        6.72     16.09 o 
   2   6   9       74.03       50.93     25.21 o 
   4   6   9        0.04        0.99     17.30 o 
   6   6   9       23.82       15.72     28.59 o 
   8   6   9        8.96       -1.29     34.02 o 
  10   6   9        0.30      -31.06     32.90 o 
 -15   7   9        6.85       30.24     28.41 o 
 -13   7   9        3.30      -12.86     25.07 o 
 -11   7   9        3.52       20.15     26.56 o 
  -9   7   9       66.76       80.23     27.08 o 
  -7   7   9       27.22       46.18     25.61 o 
  -5   7   9       14.82       -1.39     16.91 o 
  -3   7   9       40.63       53.54     19.49 o 
  -1   7   9        0.65       21.96     19.66 o 
   1   7   9       32.77       42.92     21.37 o 
   3   7   9       40.46       45.75     21.24 o 
   5   7   9      101.12      158.35     37.43 o 
 -24   0  10        2.51        3.13     38.83 o 
 -22   0  10      474.87      490.87     40.55 o 
 -20   0  10     2025.30     2278.06     70.46 o 
 -18   0  10     1170.47     1242.86     51.12 o 
 -16   0  10      839.84      923.90     41.45 o 
 -14   0  10       40.47       44.12     41.63 o 
 -12   0  10      203.93      228.13     19.11 o 
 -10   0  10     2392.58     2406.95     59.23 o 
  -8   0  10      417.49      430.88     27.19 o 
  -6   0  10     1408.78     1414.95     60.99 o 
  -4   0  10       29.57      104.52     24.40 o 
  -2   0  10      376.28      402.15     37.60 o 
   0   0  10      718.91      681.99     45.16 o 
   2   0  10     2383.97     2217.85     84.10 o 
   4   0  10     2087.10     2061.40     81.42 o 
   6   0  10       28.01        2.52     24.96 o 
   8   0  10       28.63       53.61     29.32 o 
  10   0  10     1515.85     1602.29     74.92 o 
  12   0  10      340.03      346.25     46.72 o 
  14   0  10      144.11      130.60     40.18 o 
 -25   1  10       46.28       49.79     30.63 o 
 -23   1  10        4.26       -6.31     21.26 o 
 -21   1  10      141.87      113.77     23.72 o 
 -19   1  10     1008.87     1021.62     38.62 o 
 -17   1  10      423.61      421.76     42.93 o 
 -15   1  10       97.53      128.04     14.05 o 
 -13   1  10       45.94       31.33     10.53 o 
 -11   1  10      456.05      481.59     18.14 o 
  -9   1  10       76.81       72.58     12.48 o 
  -7   1  10       28.93       -7.82      9.83 o 
  -5   1  10        9.25        0.21      8.67 o 
  -3   1  10        6.24      -10.12     17.26 o 
  -1   1  10      108.38       96.79     18.43 o 
   1   1  10       26.80       14.47     16.13 o 
   3   1  10      293.69      283.53     26.10 o 
   5   1  10       50.60       59.06     19.64 o 
   7   1  10       43.49       33.43     19.41 o 
   9   1  10      192.44      238.08     29.04 o 
  11   1  10      651.34      669.04     36.47 o 
  13   1  10      306.77      357.76     61.80 o 
  15   1  10      536.29      486.45     50.14 o 
 -24   2  10        2.52      -31.45     38.76 o 
 -22   2  10        4.54      -12.77     27.79 o 
 -20   2  10      156.21      135.95     31.25 o 
 -18   2  10      595.38      568.79     33.08 o 
 -16   2  10      173.71      206.01     23.15 o 
 -14   2  10      864.46      859.78     27.03 o 
 -12   2  10       36.54       16.22     15.89 o 
 -10   2  10        8.12       -3.61     13.00 o 
  -8   2  10       99.30      111.87     18.94 o 
  -6   2  10       87.61       86.14     13.52 o 
  -4   2  10      508.50      487.78     22.07 o 
  -2   2  10      384.84      432.81     22.71 o 
   0   2  10       26.47       20.34     15.53 o 
   2   2  10      105.02      104.54     54.22 o 
   4   2  10       11.87      -23.50     15.67 o 
   6   2  10       22.58       28.50     19.35 o 
   8   2  10        1.07      -22.63     18.24 o 
  10   2  10       90.26       43.07     22.52 o 
  12   2  10      228.68      235.90     25.81 o 
  14   2  10       32.24       61.14     27.63 o 
 -23   3  10      255.36      298.86     38.45 o 
 -21   3  10        2.98      -10.44     23.16 o 
 -19   3  10       57.46       48.27     24.80 o 
 -17   3  10      422.40      435.98     36.99 o 
 -15   3  10     2329.06     2261.67     70.48 o 
 -13   3  10       40.47       50.03     18.60 o 
 -11   3  10     1286.08     1239.69     37.03 o 
  -9   3  10       80.04      117.28     16.76 o 
  -7   3  10     3376.02     3266.05     94.87 o 
  -5   3  10      587.76      761.14     33.77 o 
  -3   3  10     5573.06     5446.02    112.70 o 
  -1   3  10       44.80       71.22     17.14 o 
   1   3  10      183.65      196.42     17.91 o 
   3   3  10      297.29      276.14     39.11 o 
   5   3  10       67.77       39.52     27.81 o 
   7   3  10       44.63       32.83     21.43 o 
   9   3  10      109.03      103.75     20.33 o 
  11   3  10        7.44        9.67     24.01 o 
  13   3  10      200.07      215.83     48.07 o 
 -22   4  10       35.56       60.06     56.46 o 
 -20   4  10        0.15      -16.98     33.43 o 
 -18   4  10       17.61       -3.95     36.26 o 
 -16   4  10       59.01       55.59     33.41 o 
 -14   4  10       29.13       34.03     22.23 o 
 -12   4  10      357.53      415.07     35.57 o 
 -10   4  10      312.31      316.76     23.37 o 
  -8   4  10      439.69      492.47     56.75 o 
  -6   4  10      956.79      890.46     38.10 o 
  -4   4  10       50.80       83.76     19.01 o 
  -2   4  10     1972.92     1844.72     55.74 o 
   0   4  10      375.94      371.90     28.82 o 
   2   4  10      991.87      946.77     56.49 o 
   4   4  10      118.55       77.86     21.05 o 
   6   4  10     2492.05     2159.21     93.28 o 
   8   4  10      235.28      249.00     34.24 o 
  10   4  10      200.50      107.51     46.64 o 
  12   4  10       21.79      -20.27     25.89 o 
 -19   5  10        2.05       38.79     26.70 o 
 -17   5  10        2.07      -23.06     23.18 o 
 -15   5  10       24.19       27.60     24.27 o 
 -13   5  10      134.61      150.90     29.99 o 
 -11   5  10        1.12      -10.40     28.01 o 
  -9   5  10       54.43       51.05     21.16 o 
  -7   5  10      313.92      300.41     43.41 o 
  -5   5  10       11.01       -2.92     15.92 o 
  -3   5  10      338.35      313.54     28.66 o 
  -1   5  10       21.83        2.49     15.33 o 
   1   5  10      143.64      137.47     22.78 o 
   3   5  10       23.11       23.03     18.63 o 
   5   5  10      141.48      141.79     35.36 o 
   7   5  10        1.42      -20.59     32.90 o 
   9   5  10       11.76       14.88     35.70 o 
 -16   6  10       91.29      129.28     32.22 o 
 -14   6  10      127.50      153.32     62.53 o 
 -12   6  10      419.97      487.58     41.85 o 
 -10   6  10        1.66      -17.00     22.34 o 
  -8   6  10       36.59       33.78     24.16 o 
  -6   6  10       20.86       35.07     18.24 o 
  -4   6  10        5.60       15.36     17.47 o 
  -2   6  10       13.14        7.95     17.56 o 
   0   6  10       61.01       61.41     20.17 o 
   2   6  10      141.71       98.99     22.95 o 
   4   6  10       86.60       74.88     22.65 o 
   6   6  10        7.13        6.66     31.11 o 
 -11   7  10      322.34      376.40     47.65 o 
  -9   7  10       97.25       92.41     29.69 o 
  -7   7  10      434.30      545.35     44.75 o 
  -5   7  10      115.84      144.34     23.52 o 
  -3   7  10      248.71      202.89     25.26 o 
  -1   7  10       32.82       20.42     20.91 o 
   1   7  10      548.40      532.18     54.61 o 
 -23   1  11       24.55       -9.57     22.05 o 
 -21   1  11       94.55       98.03     23.34 o 
 -19   1  11      186.11      220.45     24.99 o 
 -17   1  11      143.24      105.42     20.65 o 
 -15   1  11       18.76       23.90     13.35 o 
 -13   1  11        2.10       10.41     12.03 o 
 -11   1  11       29.96       24.12     10.79 o 
  -9   1  11       37.64       41.29     12.35 o 
  -7   1  11       35.97       18.18     15.40 o 
  -5   1  11      448.00      500.15     30.76 o 
  -3   1  11      109.95      105.38     21.18 o 
  -1   1  11        6.86       -7.34     18.21 o 
   1   1  11      107.71      110.68     22.21 o 
   3   1  11      131.05      114.13     22.67 o 
   5   1  11       19.70       -1.92     18.08 o 
   7   1  11       36.17       39.20     31.39 o 
   9   1  11      362.33      373.13     50.89 o 
  11   1  11      411.10      463.94     37.19 o 
  13   1  11      364.01      402.46     38.32 o 
 -22   2  11       17.70      -10.26     28.69 o 
 -20   2  11        0.91       -9.65     19.55 o 
 -18   2  11      274.82      275.07     26.87 o 
 -16   2  11       14.42       26.82     21.18 o 
 -14   2  11       68.17       52.92     16.46 o 
 -12   2  11       60.24       47.98     15.64 o 
 -10   2  11        0.02      -17.44     11.62 o 
  -8   2  11        6.05       12.18     14.86 o 
  -6   2  11       65.59       47.00     12.75 o 
  -4   2  11      375.67      369.15     28.58 o 
  -2   2  11      168.24      166.78     22.79 o 
   0   2  11      127.90      137.25     22.31 o 
   2   2  11        1.75      -11.69     16.50 o 
   4   2  11       51.42       47.48     21.33 o 
   6   2  11       91.22      132.09     29.43 o 
   8   2  11       99.76       93.23     26.22 o 
  10   2  11       46.68       16.84     23.66 o 
  12   2  11       54.27       66.52     32.45 o 
 -21   3  11        1.05      -10.81     23.97 o 
 -19   3  11       42.93       38.05     36.04 o 
 -17   3  11       15.23       30.27     23.09 o 
 -15   3  11      397.66      469.89     38.89 o 
 -13   3  11       57.51       62.96     16.87 o 
 -11   3  11      147.56      145.31     18.78 o 
  -9   3  11      171.94      190.01     25.80 o 
  -7   3  11      342.25      430.08     29.40 o 
  -5   3  11      242.30      315.24     52.65 o 
  -3   3  11     1161.73     1328.16     66.87 o 
  -1   3  11        0.00        4.66     20.93 o 
   1   3  11      129.66      111.88     23.32 o 
   3   3  11       27.74      -12.73     24.14 o 
   5   3  11       54.18       17.46     30.55 o 
   7   3  11       24.49      -22.91     33.46 o 
   9   3  11        4.09      -21.64     18.31 o 
  11   3  11       23.84       20.60     26.51 o 
 -20   4  11        5.97       -1.17     24.83 o 
 -18   4  11        0.76       -0.34     23.91 o 
 -16   4  11      134.93      148.51     29.74 o 
 -14   4  11        0.87      -17.34     20.20 o 
 -12   4  11        0.08      -17.01     15.09 o 
 -10   4  11       10.30       35.10     16.95 o 
  -8   4  11       24.04       65.53     18.91 o 
  -6   4  11      684.76      583.18     33.03 o 
  -4   4  11      107.92       89.70     19.70 o 
  -2   4  11      278.12      242.20     25.29 o 
   0   4  11       83.38       76.88     30.33 o 
   2   4  11      241.08      239.43     39.56 o 
   4   4  11      180.24      192.37     38.16 o 
   6   4  11      201.87      162.05     41.69 o 
   8   4  11        2.23      -17.72     23.82 o 
  10   4  11       31.84       -2.10     26.29 o 
 -17   5  11       53.28       39.01     26.50 o 
 -15   5  11      146.91      192.38     32.01 o 
 -13   5  11        1.67       26.98     24.35 o 
 -11   5  11       22.38       26.79     24.07 o 
  -9   5  11      138.33      127.02     21.58 o 
  -7   5  11      496.27      481.89     30.34 o 
  -5   5  11       18.59       22.65     30.78 o 
  -3   5  11      196.72      193.07     25.95 o 
  -1   5  11       53.09       19.17     18.58 o 
   1   5  11        5.12       24.56     28.26 o 
   3   5  11      410.12      411.05     50.58 o 
   5   5  11       11.51      -25.46     32.23 o 
   7   5  11       70.20       37.55     39.73 o 
 -14   6  11       44.63       84.86     39.73 o 
 -12   6  11       56.40      106.75     58.25 o 
 -10   6  11        0.31        8.01     24.23 o 
  -8   6  11       10.66        3.01     17.01 o 
  -6   6  11       21.55       31.45     18.97 o 
  -4   6  11        6.95        4.03     20.46 o 
  -2   6  11       17.96      -27.40     18.27 o 
   0   6  11      114.50      147.14     31.00 o 
   2   6  11        2.83        3.64     20.28 o 
   4   6  11       47.19      -20.14     28.26 o 
 -22   0  12       31.67      -34.80     38.89 o 
 -20   0  12       37.70       62.05     39.62 o 
 -18   0  12     1802.80     2061.53     67.18 o 
 -16   0  12      100.46      101.17     37.71 o 
 -14   0  12      196.77      216.13     33.13 o 
 -12   0  12      140.77      113.35     23.25 o 
 -10   0  12      773.24      624.85     44.99 o 
  -8   0  12        1.86      -13.65     21.71 o 
  -6   0  12      441.05      474.05     44.82 o 
  -4   0  12        0.78      -26.80     22.10 o 
  -2   0  12       10.94      -31.06     20.70 o 
   0   0  12       67.94        2.74     24.17 o 
   2   0  12       31.85       35.64     27.47 o 
   4   0  12      671.31      726.36     54.05 o 
   6   0  12       93.67       98.09     37.99 o 
   8   0  12        0.35      -47.17     31.45 o 
  10   0  12      313.47      348.04     51.93 o 
 -23   1  12      456.69      538.53     38.13 o 
 -21   1  12      305.71      333.76     41.84 o 
 -19   1  12      777.15      909.57     47.78 o 
 -17   1  12      306.82      293.95     33.10 o 
 -15   1  12      196.57      177.79     21.56 o 
 -13   1  12      149.03      164.16     21.38 o 
 -11   1  12       32.18       28.96     13.85 o 
  -9   1  12      288.56      301.11     26.94 o 
  -7   1  12      146.27      145.48     22.17 o 
  -5   1  12      142.04      151.58     24.84 o 
  -3   1  12       18.53       11.04     16.77 o 
  -1   1  12        4.88       -4.62     17.33 o 
   1   1  12      169.36      111.57     24.73 o 
   3   1  12       38.40       24.28     21.32 o 
   5   1  12      123.98      144.96     27.44 o 
   7   1  12      411.89      406.89     36.47 o 
   9   1  12       22.87       46.50     32.12 o 
  11   1  12      125.50      123.47     30.86 o 
 -22   2  12       86.69      118.01     39.64 o 
 -20   2  12       68.78       63.12     27.03 o 
 -18   2  12      306.42      287.14     39.25 o 
 -16   2  12       11.22       44.84     23.46 o 
 -14   2  12     1894.54     1988.61     83.89 o 
 -12   2  12       31.42       25.61     15.85 o 
 -10   2  12        0.00       -1.06     22.94 o 
  -8   2  12      241.26      225.50     35.03 o 
  -6   2  12      741.22      699.52     34.99 o 
  -4   2  12      834.69      827.40     38.15 o 
  -2   2  12      148.40      167.74     24.45 o 
   0   2  12      199.44      226.15     27.84 o 
   2   2  12      388.72      459.45     82.20 o 
   4   2  12       92.34       29.55     23.26 o 
   6   2  12        3.77       14.84     23.36 o 
   8   2  12        0.00      -18.48     22.20 o 
  10   2  12       35.11      -37.50     25.00 o 
 -21   3  12       98.92      157.09     75.29 o 
 -19   3  12        0.42       25.11     25.58 o 
 -17   3  12      252.37      274.20     38.61 o 
 -15   3  12      125.50      146.25     28.43 o 
 -13   3  12        0.44        4.08     19.88 o 
 -11   3  12        0.77        0.70     15.11 o 
  -9   3  12        0.34        5.20     16.40 o 
  -7   3  12       96.57       96.58     28.98 o 
  -5   3  12     2742.96     2525.66     98.03 o 
  -3   3  12       76.93      184.04     35.59 o 
  -1   3  12     1468.84     1375.41     50.73 o 
   1   3  12        4.03       39.84     21.24 o 
   3   3  12      272.76      270.58     31.57 o 
   5   3  12      252.33      223.58     31.90 o 
   7   3  12      324.42      360.42     61.80 o 
   9   3  12       21.29       24.69     22.97 o 
 -18   4  12      182.50      185.39     45.13 o 
 -16   4  12        2.89        6.83     27.45 o 
 -14   4  12     1192.60     1312.39     60.77 o 
 -12   4  12       12.67       22.22     22.49 o 
 -10   4  12      143.29      159.49     31.10 o 
  -8   4  12        7.99        5.79     17.45 o 
  -6   4  12      888.43      699.61     51.59 o 
  -4   4  12        0.22       22.77     27.87 o 
  -2   4  12     1054.87      953.43     61.44 o 
   0   4  12       26.85       -8.56     27.59 o 
   2   4  12      227.95      213.97     41.97 o 
   4   4  12       86.63       75.60     36.04 o 
   6   4  12        2.02       22.66     36.37 o 
 -15   5  12       54.72       49.20     45.18 o 
 -13   5  12       12.89       -2.03     24.30 o 
 -11   5  12        9.15       -7.25     23.70 o 
  -9   5  12      264.73      314.22     37.26 o 
  -7   5  12      160.78      164.20     27.18 o 
  -5   5  12      833.58      753.66     40.12 o 
  -3   5  12       36.07        8.73     27.31 o 
  -1   5  12       44.75       26.36     30.94 o 
   1   5  12      179.86      210.17     42.41 o 
   3   5  12      492.10      373.11     51.26 o 
 -10   6  12      404.41      462.15     43.43 o 
  -8   6  12       50.97       51.60     21.28 o 
  -6   6  12      192.92      197.51     26.01 o 
  -4   6  12        3.14        4.16     20.87 o 
  -2   6  12      159.08      186.22     40.68 o 
 -21   1  13      307.79      409.83     41.05 o 
 -19   1  13      197.84      125.73     44.48 o 
 -17   1  13       93.86      149.90     44.99 o 
 -15   1  13        3.44      -12.23     22.89 o 
 -13   1  13      231.26      307.57     55.31 o 
 -11   1  13       33.85        6.43     13.97 o 
  -9   1  13      592.10      597.44     35.14 o 
  -7   1  13      119.54      120.12     26.72 o 
  -5   1  13      328.17      306.46     29.28 o 
  -3   1  13      319.84      295.25     29.50 o 
  -1   1  13      423.00      430.17     34.71 o 
   1   1  13        2.69      -30.01     20.01 o 
   3   1  13      169.11      157.90     34.86 o 
   5   1  13       86.31       61.51     26.28 o 
   7   1  13      104.51       58.96     27.79 o 
 -20   2  13        0.46       -1.59     26.61 o 
 -18   2  13      342.72      321.76     36.76 o 
 -16   2  13        0.91       26.02     39.06 o 
 -14   2  13      369.49      417.89    114.01 o 
 -12   2  13        3.49      -12.28     20.99 o 
 -10   2  13       25.50       33.96     27.19 o 
  -8   2  13        0.34       -0.34     24.12 o 
  -6   2  13     1213.84     1223.76     47.29 o 
  -4   2  13        0.28       42.34     21.55 o 
  -2   2  13      573.84      670.40     41.67 o 
   0   2  13        6.56        5.05     20.96 o 
   2   2  13       33.64       35.76     31.95 o 
   4   2  13        4.55       21.22     24.41 o 
   6   2  13      118.13       73.74     28.36 o 
 -17   3  13       48.01       67.31     28.49 o 
 -15   3  13      106.60      118.72     29.16 o 
 -13   3  13      263.58      140.10     28.64 o 
 -11   3  13        4.46       37.69     23.15 o 
  -9   3  13       61.59       -3.25     25.96 o 
  -7   3  13        6.24       13.93     27.75 o 
  -5   3  13      213.62      243.80     39.78 o 
  -3   3  13        2.37       34.64     29.15 o 
  -1   3  13      342.87      315.34     32.86 o 
   1   3  13        2.21       -0.64     21.47 o 
   3   3  13       28.27       19.33     25.45 o 
   5   3  13       43.33       17.67     31.25 o 
 -16   4  13      229.45      237.38     35.35 o 
 -14   4  13      295.31      245.60     56.74 o 
 -12   4  13       29.09       27.64     25.32 o 
 -10   4  13       37.85       48.96     24.35 o 
  -8   4  13        1.30       -3.92     26.63 o 
  -6   4  13      179.46      124.39     35.98 o 
  -4   4  13       42.74       23.67     29.66 o 
  -2   4  13       63.23       40.96     31.34 o 
   0   4  13       85.04       90.65     37.15 o 
   2   4  13        1.59      -30.66     31.95 o 
 -11   5  13       95.00      161.01     65.38 o 
  -9   5  13       47.56       58.25     27.06 o 
  -7   5  13       37.58       47.90     33.13 o 
  -5   5  13      450.91      342.45     50.19 o 
  -3   5  13        0.40      -26.47     31.11 o 
  -1   5  13       61.85       51.03     36.93 o 
 -14   0  14       14.25       11.25     23.40 o 
 -12   0  14      416.93      473.04     68.04 o 
 -10   0  14      107.15      101.84     32.51 o 
  -8   0  14       65.62       32.06     27.98 o 
  -6   0  14       57.41       71.18     32.90 o 
  -4   0  14        0.20        9.01     28.76 o 
  -2   0  14      342.06      292.03     45.55 o 
   0   0  14       47.22       25.29     35.03 o 
   2   0  14       12.09       35.08     37.04 o 
   4   0  14       34.12       22.89     39.45 o 
 -17   1  14      113.41      138.27     47.39 o 
 -15   1  14      136.53      108.39     29.03 o 
 -13   1  14       25.97       20.20     24.01 o 
 -11   1  14        0.21       -3.29     16.13 o 
  -9   1  14        0.12      -10.72     25.82 o 
  -7   1  14       21.18       15.09     19.68 o 
  -5   1  14       25.12        1.56     20.98 o 
  -3   1  14       84.97      102.60     25.80 o 
  -1   1  14      295.06      299.70     33.34 o 
   1   1  14        2.50        4.83     23.76 o 
   3   1  14      295.98      313.42     44.54 o 
 -16   2  14       33.86       14.88     40.57 o 
 -14   2  14       26.43       10.34     24.05 o 
 -12   2  14      472.08      519.46    150.83 o 
 -10   2  14       59.57       75.04     34.02 o 
  -8   2  14      393.40      416.08     48.79 o 
  -6   2  14      126.28      152.82     26.42 o 
  -4   2  14     1732.98     1781.08     61.41 o 
  -2   2  14      228.05      258.32     50.67 o 
   0   2  14        0.31      -11.77     22.03 o 
   2   2  14        8.46       19.59     25.66 o 
 -15   3  14      107.71      146.55     52.54 o 
 -13   3  14      377.74      387.14     79.12 o 
 -11   3  14      129.37      188.52     38.02 o 
  -9   3  14        0.84       -8.56     28.09 o 
  -7   3  14       80.22       54.33     32.85 o 
  -5   3  14        0.63       33.96     30.83 o 
  -3   3  14      104.32       82.87     35.48 o 
  -1   3  14       39.11       33.41     33.57 o 
   1   3  14       19.41       18.74     31.56 o 
 -10   4  14      159.83      251.52     66.50 o 
  -8   4  14       17.36      -22.38     30.44 o 
  -6   4  14       33.26       35.98     33.07 o 
  -4   4  14      318.63      318.72     49.86 o 
 -13   1  15       73.61       90.43     28.79 o 
 -11   1  15       10.47        0.81     18.52 o 
  -9   1  15      381.07      398.04     36.08 o 
  -7   1  15       21.46       20.00     22.09 o 
  -5   1  15      324.48      281.16     32.98 o 
  -3   1  15       51.43       22.06     23.97 o 
  -1   1  15       15.59       -1.60     23.89 o 
 -12   2  15       56.06       13.13     26.79 o 
 -10   2  15        0.53       13.77     32.45 o 
  -8   2  15      442.80      300.37     47.17 o 
  -6   2  15       16.58        2.34     21.50 o 
  -4   2  15     1278.36     1245.65     53.67 o 
                                                 
